# Supplementary material for: The plausibility of claimed induced seismicity
Source: Sci Rep. 2024 Dec 28;14:30846. doi: 10.1038/s41598-024-81632-3 (PMC11681127; doi:10.1038/s41598-024-81632-3)
Supplement: Supplementary file 1 — Supplementary Material 1 [file 41598_2024_81632_MOESM1_ESM.csv]

ID	Earthquake Cause	Project Name	Q1	Q2	Q3	Q4	Q5	Q6	Q7	Q8	Q9	E-PIE score
10001	CCS	In Salah	d	d	d	d	a	a	a	d	d	0.91
10002	CCS	CCS1 well	Illinois Basin-Decatur Project	d	d	d	a	a	a	c	d	a	0.61
10003	CCS	CCS2 well	Illinois Industrial Carbon Capture and Sequestration Sources	d	d	d	c	b	b	a	c	a	0.53
20001	Chemical explosion	Tbilisi region	d	d	a	d	a	a	a	a	a	0.58
30001	Coal Bed Methane (CBM)	Selemo and Lesedi pilot pods	d	b	b	a	c	c	b	b	a	-0.58
40001	Construction	Folkestone	d	d	a	a	d	d	a	a	a	0.36
40002	Construction	Taipei 101	d	c	c	d	b	b	c	c	a	0.25
50001	Conventional Oil and Gas	Neftegorsk earthquake	d	d	a	a	a	a	a	d	a	0.33
50002	Conventional Oil and Gas	Kuzey (Northern) Marmara field	Thrace Basin	d	c	c	d	a	a	a	a	a	0.30
50003	Conventional Oil and Gas	Gazli	d	d	d	d	d	d	c	c	d	0.94
50004	Conventional Oil and Gas	Coalinga	California	d	d	c	a	a	a	c	b	a	0.28
50005	Conventional Oil and Gas	Long Beach earthquake (Huntington Beach oilfields)	California	d	d	c	d	c	c	a	c	a	0.58
50006	Conventional Oil and Gas	Kettleman North Dome	California	d	d	b	b	c	c	c	c	a	-0.25
50007	Conventional Oil and Gas	Barsa-Gelmes-Vishka	d	c	a	d	a	a	a	a	a	0.30
50008	Conventional Oil and Gas	Montebello (Whittier Narrows)	California	d	d	c	a	c	c	c	d	a	0.33
50009	Conventional Oil and Gas	Shanul (Shanoul) gas field	d	d	d	a	c	c	c	c	a	0.58
50010	Conventional Oil and Gas	Caviaga	Po Valley	x	x	x	x	x	x	x	x	x
50011	Conventional Oil and Gas	Cogdell Field	Texas	d	d	d	d	a	a	a	c	a	0.86
50012	Conventional Oil and Gas	El Reno	Oklahoma	d	a	a	a	a	a	a	a	a	0.03
50013	Conventional Oil and Gas	San Ardo field	California	d	d	d	d	b	b	c	d	d	0.86
50014	Conventional Oil and Gas	Torrance oil field	California	d	d	d	d	b	a	c	c	a	0.83
50015	Conventional Oil and Gas	Wilmington	California	d	d	d	a	b	b	d	a	a	0.55
50016	Conventional Oil and Gas	Snipe Lake	Alberta	d	d	d	a	d	d	a	a	a	0.64
50017	Conventional Oil and Gas	Playa del Rey (Venice) oil field	d	d	a	d	a	a	a	a	a	0.58
50018	Conventional Oil and Gas	Panhandle field	d	d	a	a	a	a	a	a	a	0.30
50019	Conventional Oil and Gas	Inglewood and Hawthorne	California	d	d	d	d	c	c	a	d	a	0.89
50020	Conventional Oil and Gas	Richland County	Illinois	x	x	x	x	x	x	x	x	x
50021	Conventional Oil and Gas	Brewton (Big Escambia Creek	Little Rock	and Sizemore Creek fields)	Alabama	d	d	d	b	c	c	c	a	a	0.30
50022	Conventional Oil and Gas	Fashing	Texas	d	d	d	b	d	a	a	a	d	0.36
50023	Conventional Oil and Gas	Dominguez oil field	California	d	d	d	d	c	a	a	a	a	0.86
50024	Conventional Oil and Gas	Santa Fe Springs oil field	d	d	d	a	a	a	a	a	a	0.58
50025	Conventional Oil and Gas	East Texas (Gladewater)	Texas	d	d	a	a	a	a	a	a	a	0.30
50026	Conventional Oil and Gas	Starogroznenskoe	d	a	d	a	a	a	a	d	a	0.33
50027	Conventional Oil and Gas	Minagish/Umm Gudair oil fields (for largest eq)	d	d	d	a	c	a	a	a	a	0.58
50028	Conventional Oil and Gas	Catoosa	Oklahoma	x	x	x	x	x	x	x	x	x
50029	Conventional Oil and Gas	Renqiu	d	d	d	d	d	a	a	a	a	0.89
50030	Conventional Oil and Gas	Gudermes	x	x	x	x	x	x	x	x	x
50031	Conventional Oil and Gas	Rotenberg/Neuenkirchen and Söhlingen field (Rotenberg earthquake)	d	d	d	d	d	a	c	d	a	0.91
50032	Conventional Oil and Gas	Cogdell Field	Texas	d	d	a	d	b	a	c	a	a	0.55
50033	Conventional Oil and Gas	Eagle/Eagle West	d	d	d	d	d	a	a	a	a	0.89
50034	Conventional Oil and Gas	Poseidon Norte gas field	d	a	a	d	b	a	a	a	a	0.28
50035	Conventional Oil and Gas	Castor	d	d	d	d	d	d	c	d	a	0.94
50036	Conventional Oil and Gas	Ghawar	x	x	x	x	x	x	x	x	x
50037	Conventional Oil and Gas	Lacq (Arette)	d	d	d	a	c	a	a	d	d	0.64
50038	Conventional Oil and Gas	Wortham-Mexia	Texas	d	d	d	a	a	a	a	a	a	0.58
50039	Conventional Oil and Gas	Soltau field	x	x	x	x	x	x	x	x	x
50040	Conventional Oil and Gas	Romashkinskoye (Romashkino field)	Volga-Ural	d	d	d	d	b	a	a	a	a	0.83
50041	Conventional Oil and Gas	Kermit	Texas	d	d	a	b	a	a	c	a	a	0.03
50042	Conventional Oil and Gas	Strachan	Alberta	x	x	x	x	x	x	x	x	x
50043	Conventional Oil and Gas	Beverly Hills	Santa Monica	California	x	x	x	x	x	x	x	x	x
50044	Conventional Oil and Gas	Lacq (Arette)	d	d	d	a	a	a	c	d	a	0.61
50045	Conventional Oil and Gas	Imogene (Pleasanton)	Texas	d	d	a	b	b	a	a	a	a	0.00
50046	Conventional Oil and Gas	Alice (Stratton field)	Texas	d	d	d	b	a	a	a	a	a	0.30
50047	Conventional Oil and Gas	Syke (Bassum	Niedersachsen) field	x	x	x	x	x	x	x	x	x
50048	Conventional Oil and Gas	Klosterseelte field	x	x	x	x	x	x	x	x	x
50049	Conventional Oil and Gas	Inglewood	California	d	d	d	a	b	a	a	a	a	0.55
50050	Conventional Oil and Gas	Falls City	Texas	d	d	a	b	b	a	a	a	d	0.03
50051	Conventional Oil and Gas	Tengiz field	d	a	a	a	d	a	a	a	a	0.06
50052	Conventional Oil and Gas	Azle/Reno	Texas	d	d	d	d	d	a	c	a	d	0.91
50053	Conventional Oil and Gas	Hunt	Alabama/Mississippi	x	x	x	x	x	x	x	x	x
50054	Conventional Oil and Gas	Hutubi	Southern Junggar Basin	d	d	d	d	b	a	a	a	d	0.86
50055	Conventional Oil and Gas	Bergermeer (Alkmaar)	d	d	d	a	d	a	a	a	a	0.61
50056	Conventional Oil and Gas	Keystone I&II	Texas	d	d	b	b	a	a	c	a	a	-0.25
50057	Conventional Oil and Gas	East Durant	Oklahoma	x	x	x	x	x	x	x	x	x
50058	Conventional Oil and Gas	Orcutt	California	x	x	x	x	x	x	x	x	x
50059	Conventional Oil and Gas	Dollarhide	Texas/New Mexico	x	x	x	x	x	x	x	x	x
50060	Conventional Oil and Gas	Ward-Estes	Texas	x	x	x	x	x	x	x	x	x
50061	Conventional Oil and Gas	Coyote East and Richfield	Yorba Linga	California	x	x	x	x	x	x	x	x	x
50062	Conventional Oil and Gas	Roswinkel	d	d	d	b	d	a	a	a	a	0.33
50063	Conventional Oil and Gas	Groningen	d	d	d	d	d	a	a	a	a	0.89
50064	Conventional Oil and Gas	Gobles	Ontario	d	d	d	a	c	a	c	a	a	0.58
50065	Conventional Oil and Gas	North Panhandle (Lambert)	Texas	x	x	x	x	x	x	x	x	x
50066	Conventional Oil and Gas	Grozny	Chechen Republic	a	a	a	d	a	a	a	a	a	0.28
50067	Conventional Oil and Gas	Horse Hill 1 (Newdigate earthquake sequence)	d	d	d	d	c	a	a	a	d	0.89
50068	Conventional Oil and Gas	Völkersen field	d	d	a	a	c	a	c	d	d	0.36
50069	Conventional Oil and Gas	War-Wink	Texas	x	x	x	x	x	x	x	x	x
50070	Conventional Oil and Gas	Ekofisk	d	d	d	a	b	a	c	a	d	0.58
50071	Conventional Oil and Gas	Ward-South	Texas	x	x	x	x	x	x	x	x	x
50072	Conventional Oil and Gas	Dora Roberts	Texas	x	x	x	x	x	x	x	x	x
50073	Conventional Oil and Gas	Monahans	Texas	x	x	x	x	x	x	x	x	x
50074	Conventional Oil and Gas	Visselhövede field	x	x	x	x	x	x	x	x	x
50075	Conventional Oil and Gas	Sleepy Hollow	Nebraska	x	x	x	x	x	x	x	x	x
50076	Conventional Oil and Gas	Assen	d	d	d	a	d	a	a	a	a	0.61
50077	Conventional Oil and Gas	Eleveld	x	x	x	x	x	x	x	x	x
50078	Conventional Oil and Gas	Langwedel field	x	x	x	x	x	x	x	x	x
50079	Conventional Oil and Gas	Love County	Oklahoma	x	x	x	x	x	x	x	x	x
50080	Conventional Oil and Gas	Middelie	x	x	x	x	x	x	x	x	x
50081	Conventional Oil and Gas	Bergen	x	x	x	x	x	x	x	x	x
50082	Conventional Oil and Gas	Zhanazhol field	d	d	a	a	a	a	a	a	a	0.30
50083	Conventional Oil and Gas	Verden field	x	x	x	x	x	x	x	x	x
50084	Conventional Oil and Gas	Annerveen	x	x	x	x	x	x	x	x	x
50085	Conventional Oil and Gas	Appelscha	x	x	x	x	x	x	x	x	x
50086	Conventional Oil and Gas	Dalen	x	x	x	x	x	x	x	x	x
50087	Conventional Oil and Gas	Roden	x	x	x	x	x	x	x	x	x
50088	Conventional Oil and Gas	Walsrode field	d	d	d	b	d	a	a	a	d	0.36
50089	Conventional Oil and Gas	Shuiba reservoir	d	d	d	b	c	a	a	a	a	0.30
50090	Conventional Oil and Gas	Emmen	x	x	x	x	x	x	x	x	x
50091	Conventional Oil and Gas	Apollo-Hendrick	Texas	d	d	d	d	c	a	c	a	a	0.86
50092	Conventional Oil and Gas	Cold Lake	Alberta	x	x	x	x	x	x	x	x	x
50093	Conventional Oil and Gas	Lacq (Arette)	d	d	d	d	d	a	a	d	a	0.91
50094	Conventional Oil and Gas	VriesNoord	x	x	x	x	x	x	x	x	x
50095	Conventional Oil and Gas	New Harmony	Indiana	a	d	d	a	c	a	a	d	a	0.58
50096	Conventional Oil and Gas	Emmen-Nieuw Amsterdam	x	x	x	x	x	x	x	x	x
50097	Conventional Oil and Gas	Příbram (Háje)	a	d	d	a	c	a	a	a	a	0.55
50098	Conventional Oil and Gas	Schoonebeek	x	x	x	x	x	x	x	x	x
50099	Conventional Oil and Gas	Coevorden	x	x	x	x	x	x	x	x	x
50100	Conventional Oil and Gas	Ureterp	x	x	x	x	x	x	x	x	x
50101	Conventional Oil and Gas	VriesCentraal	x	x	x	x	x	x	x	x	x
50102	Conventional Oil and Gas	Seventy Six oil field	Clinton County	Kentucky	d	d	d	d	c	a	c	d	a	0.89
50103	Conventional Oil and Gas	Grane oil field (Well 25/11‐G‐8 A)	d	a	a	d	a	a	a	a	a	0.30
50104	Conventional Oil and Gas	Kirby Misperton field	x	x	x	x	x	x	x	x	x
50105	Conventional Oil and Gas	Bergermeer	d	a	a	d	a	a	a	a	d	0.33
50106	Conventional Oil and Gas	Hoadley gas field	d	a	a	a	a	a	a	a	a	0.03
50107	Conventional Oil and Gas	Pembina oil field	d	a	a	a	a	a	a	a	a	0.03
50108	Conventional Oil and Gas	Weyburn	Saskatchewan	d	d	d	c	a	a	a	a	d	0.61
50109	Conventional Oil and Gas	Tazlau	d	d	d	a	a	a	a	a	a	0.58
50110	Conventional Oil and Gas	Novo-Elkhovskoye	Volga-Ural	x	x	x	x	x	x	x	x	x
50111	Conventional Oil and Gas	South Houston	Texas	x	x	x	x	x	x	x	x	x
50112	Conventional Oil and Gas	Clinton	Texas	x	x	x	x	x	x	x	x	x
50113	Conventional Oil and Gas	MyKawa	Texas	x	x	x	x	x	x	x	x	x
50114	Conventional Oil and Gas	Blue Ridge	Texas	x	x	x	x	x	x	x	x	x
50115	Conventional Oil and Gas	Webster	Texas	x	x	x	x	x	x	x	x	x
50116	Conventional Oil and Gas	Goose Creek	Texas	x	x	x	x	x	x	x	x	x
50117	Conventional Oil and Gas	Costa Oriental	Lake Maracaibo	x	x	x	x	x	x	x	x	x
50118	Conventional Oil and Gas	Austin Chalk	Giddings Field	Texas	d	d	d	d	a	a	a	a	a	0.86
50119	Conventional Oil and Gas	Shengli	Shandong Province	x	x	x	x	x	x	x	x	x
50120	Conventional Oil and Gas	Dan	x	x	x	x	x	x	x	x	x
50121	Conventional Oil and Gas	South Eugene Island	Louisianna	x	x	x	x	x	x	x	x	x
50122	Conventional Oil and Gas	Meillon	x	x	x	x	x	x	x	x	x
50123	Conventional Oil and Gas	Vishund	x	x	x	x	x	x	x	x	x
50124	Conventional Oil and Gas	Valhall	d	d	d	a	a	a	c	a	d	0.61
50125	Conventional Oil and Gas	Norg	x	x	x	x	x	x	x	x	x
50126	Conventional Oil and Gas	Grijpskerk	x	x	x	x	x	x	x	x	x
50127	Conventional Oil and Gas	Samgori-Ninotsminda (Tbilisis hydrothermal area)	x	x	x	x	x	x	x	x	x
50128	Conventional Oil and Gas	Goldenstedt field	d	d	d	b	d	a	a	a	d	0.36
50129	Conventional Oil and Gas	Hemmelte field	d	d	d	b	d	a	a	a	d	0.36
50130	Conventional Oil and Gas	Dethlingen field	d	d	d	b	d	a	a	a	d	0.36
50131	Conventional Oil and Gas	Barrien field	d	d	d	b	d	a	a	a	d	0.36
50132	Conventional Oil and Gas	Burgmoor field	d	d	d	b	d	a	a	a	d	0.36
50133	Conventional Oil and Gas	Husum field	d	d	d	b	d	a	a	a	d	0.36
50134	Conventional Oil and Gas	Santa Barbara	California	x	x	x	x	x	x	x	x	x
50135	Conventional Oil and Gas	Ventura	California	x	x	x	x	x	x	x	x	x
50136	Conventional Oil and Gas	Kern County	California	x	x	x	x	x	x	x	x	x
60001	Deep penetrating bombs	Kosovo	c	c	c	a	c	a	a	a	a	0.00
60002	Deep penetrating bombs	Baghdad	c	b	a	b	c	a	a	a	a	-0.55
60003	Deep penetrating bombs	Tora Bora	d	d	a	a	b	a	a	d	a	0.30
60004	Deep penetrating bombs	Kirkuk	c	c	a	a	c	a	a	a	a	0.00
70001	Fracking	N201-H24 well pad	Changning shale gas block	Xingwen County	Sichuan Province	d	d	d	a	a	a	c	d	a	0.61
70002	Fracking	N201-H18 well pad	Changning shale gas block	Xingwen County	Sichuan Province	d	d	d	d	a	a	c	d	a	0.89
70003	Fracking	H7 well pad	Shangluo site	Zhaotong field	d	d	d	c	c	c	c	d	a	0.61
70004	Fracking	116 km WNW of Fort St. John (well 10 in Mahani et al.	2017)	d	d	d	d	c	c	c	d	a	0.89
70005	Fracking	Rongxian County	Sichuan Basin	d	d	d	a	c	a	c	c	a	0.58
70006	Fracking	16 km SW Fort St. John	a	d	d	d	a	a	a	a	a	0.83
70007	Fracking	Northern Montney Earthquake	British Columbia	x	x	x	x	x	x	x	x	x
70008	Fracking	Septimus (Montney Trend)	d	d	a	d	a	a	a	a	a	0.58
70009	Fracking	Texas (Cluster C)	d	d	d	d	d	d	a	a	a	0.91
70010	Fracking	Duvernay East Shale Basin 10	d	d	d	d	d	a	c	d	a	0.89
70011	Fracking	Fox Creek (SS17)	d	d	d	d	b	a	c	d	a	0.86
70012	Fracking	Fox Creek (SS6) Alberta (Waskahigan and McKinley fields) (Well Pad 1)	d	d	d	d	b	a	c	a	a	0.83
70013	Fracking	Fox Creek (SS10)	d	d	d	d	b	a	c	d	a	0.86
70014	Fracking	Horn River Basin	d	d	d	d	d	d	a	d	a	0.94
70015	Fracking	Wolf 2H well	Noble County	Ohio	d	a	a	a	c	c	a	a	a	0.03
70016	Fracking	Fox Creek (SS7) (Well Pad 3)	d	d	d	d	b	a	c	d	a	0.86
70017	Fracking	Beg-Town (Montney Trend)	d	d	d	d	a	a	a	a	a	0.86
70018	Fracking	Weiyuan site	x	x	x	x	x	x	x	x	x
70019	Fracking	Fox Creek (SS1	SS4)	d	d	d	d	b	a	c	d	a	0.86
70020	Fracking	Tony Creek dual Microseismic Experiment (ToC2ME)	Fox Creek	Alberta	d	d	d	d	a	a	c	c	a	0.86
70021	Fracking	Caribou (Montney Trend)	d	d	d	d	a	a	a	a	a	0.86
70022	Fracking	Eagleton 1-29	Oklahoma	d	d	d	d	b	b	a	c	a	0.80
70023	Fracking	Fox Creek (SS3)	d	d	a	d	b	a	a	a	a	0.55
70024	Fracking	Fox Creek (SS5)	d	c	a	d	b	a	a	a	a	0.28
70025	Fracking	Fox Creek (SS9) (Well Pad 6)	d	d	a	d	b	a	c	a	a	0.55
70026	Fracking	Fox Creek (SS12)	d	d	a	d	b	a	c	a	a	0.55
70027	Fracking	Love County region	Oklahoma	d	d	d	d	c	a	a	d	a	0.58
70028	Fracking	Coal County region	Oklahoma	d	d	d	d	c	a	a	a	a	0.61
70029	Fracking	Blaine County region	Oklahoma	d	d	d	d	c	a	a	d	a	0.33
70030	Fracking	Fox Creek (SS2)	d	d	a	d	b	a	a	a	a	0.55
70031	Fracking	Duvernay East Shale Basin 02	d	d	d	d	a	a	a	d	a	0.89
70032	Fracking	Fox Creek (SS14)	d	d	a	d	b	a	b	c	a	0.53
70033	Fracking	Kay County region	Oklahoma	d	d	d	c	b	a	a	c	a	0.28
70034	Fracking	Major County region	Oklahoma	d	d	a	c	a	a	a	c	a	0.30
70035	Fracking	Donato well	Monroe County	Ohio	d	d	d	d	d	a	c	c	a	0.89
70036	Fracking	Cardston	Alberta (Ninastoko field)	d	d	d	d	c	c	c	d	d	0.91
70037	Fracking	Poland Township	Ohio	d	d	d	d	d	d	c	d	a	0.94
70038	Fracking	Fox Creek (SS16)	d	d	a	d	c	a	c	a	a	0.58
70039	Fracking	Kay County region	Oklahoma	d	d	d	c	b	a	a	c	a	0.28
70040	Fracking	Blaine County region	Oklahoma	d	d	d	d	c	a	a	d	a	0.33
70041	Fracking	North Grady County region	Oklahoma	d	d	d	d	c	a	a	c	a	0.58
70042	Fracking	Woodward County region	Oklahoma	d	d	d	d	c	a	a	a	a	0.58
70043	Fracking	Pittsburgh County region	Oklahoma	d	d	d	d	c	a	a	d	a	0.61
70044	Fracking	Eola-Robberson field	Oklahoma	d	d	d	d	d	d	a	d	a	0.94
70045	Fracking	Fox Creek (SS8) (Well Pad 2)	d	d	a	d	c	a	c	d	a	0.61
70046	Fracking	Fox Creek (Well Pad 5)	d	d	a	d	c	a	a	a	a	0.58
70047	Fracking	Fox Creek (SS11)	d	d	d	d	c	c	c	d	a	0.89
70048	Fracking	Fox Creek (SS13)	d	d	a	a	c	a	c	a	a	0.30
70049	Fracking	Love County region	Oklahoma	d	d	d	d	c	a	a	d	a	0.86
70050	Fracking	McClain County region	Oklahoma	d	d	d	d	c	a	a	d	a	0.89
70051	Fracking	Major County region	Oklahoma	d	d	d	d	a	a	a	a	a	0.86
70052	Fracking	Preston New Road	x	x	x	x	x	x	x	x	x
70053	Fracking	Doe-Dawson (Montney Trend)	d	d	d	d	d	d	a	a	a	0.91
70054	Fracking	Fox Creek (SS15)	d	d	a	d	b	a	d	a	a	0.58
70055	Fracking	Love County region	Oklahoma	d	d	d	d	c	a	a	d	a	0.58
70056	Fracking	McClain County region	Oklahoma	d	d	d	d	c	a	a	d	a	0.86
70057	Fracking	Coal County region	Oklahoma	d	d	d	d	c	a	a	a	a	0.86
70058	Fracking	Coal County region	Oklahoma	d	d	d	d	c	a	a	a	a	0.86
70059	Fracking	Kay County region	Oklahoma	d	d	d	c	b	a	a	c	a	0.86
70060	Fracking	Kingfisher County region	Oklahoma	d	d	d	d	c	a	a	a	a	0.86
70061	Fracking	Kingfisher County region	Oklahoma	d	d	d	d	c	a	a	a	a	0.86
70062	Fracking	Kingfisher County region	Oklahoma	d	d	d	d	c	a	a	a	a	0.86
70063	Fracking	Major County region	Oklahoma	d	d	d	d	c	a	a	a	a	0.86
70064	Fracking	North Canadian County region	Oklahoma	d	d	d	d	c	a	a	a	a	0.86
70065	Fracking	South Canadian County region	Oklahoma	d	d	d	d	c	a	a	a	a	0.58
70066	Fracking	North Grady County region	Oklahoma	d	d	d	d	c	a	a	c	a	0.58
70067	Fracking	Marshall County region	Oklahoma	d	d	d	c	c	a	a	a	a	0.58
70068	Fracking	North Stephens County region	Oklahoma	d	d	d	d	c	a	a	a	a	0.58
70069	Fracking	Gilmer County	West Virginia	d	d	d	a	c	a	a	d	a	0.61
70070	Fracking	Conotton well	Harrison County	Ohio	d	d	d	a	a	a	a	d	a	0.61
70071	Fracking	Fox Creek (Well Pad 4)	d	d	d	d	c	a	a	a	a	0.58
70072	Fracking	Blaine County region	Oklahoma	d	d	d	d	c	a	a	d	a	0.61
70073	Fracking	South Grady County region	Oklahoma	d	d	d	d	c	a	a	a	a	0.58
70074	Fracking	Carter County region	Oklahoma	d	d	d	d	c	a	a	d	a	0.61
70075	Fracking	North Stephens County region	Oklahoma	d	d	d	d	c	a	a	a	a	0.58
70076	Fracking	Duvernay East Shale Basin 01	d	d	d	d	d	a	c	d	a	0.89
70077	Fracking	Kirkwood A wells	Belmont County	Ohio	d	d	d	d	d	d	a	d	a	0.94
70078	Fracking	Hamilton well	Harrison County	Ohio	d	d	d	c	d	d	c	c	a	0.64
70079	Fracking	McClain County region	Oklahoma	d	d	d	d	c	a	a	d	a	0.89
70080	Fracking	McClain County region	Oklahoma	d	d	d	d	c	a	a	d	a	0.89
70081	Fracking	Coal County region	Oklahoma	d	d	d	d	c	a	a	a	a	0.86
70082	Fracking	South Canadian County region	Oklahoma	d	d	d	d	c	a	a	a	a	0.86
70083	Fracking	North Grady County region	Oklahoma	d	d	d	d	c	a	a	c	a	0.86
70084	Fracking	South Grady County region	Oklahoma	d	d	d	d	c	a	a	a	a	0.86
70085	Fracking	Carter County region	Oklahoma	d	d	d	d	c	a	a	d	a	0.89
70086	Fracking	Love County region	Oklahoma	d	d	d	d	c	a	a	d	a	0.89
70087	Fracking	Coal County region	Oklahoma	d	d	d	d	c	a	a	a	a	0.86
70088	Fracking	Southern Stephens County region	Oklahoma	d	d	d	d	c	a	a	a	a	0.86
70089	Fracking	Southern Stephens County region	Oklahoma	d	d	d	d	c	a	a	a	a	0.86
70090	Fracking	North Canadian County region	Oklahoma	d	d	d	d	c	a	a	a	a	0.86
70091	Fracking	Garvin County region	Oklahoma	d	d	d	d	c	a	a	a	a	0.86
70092	Fracking	Kay County region	Oklahoma	d	d	d	c	b	a	a	c	a	0.55
70093	Fracking	Blaine County region	Oklahoma	d	d	d	d	c	a	a	d	a	0.89
70094	Fracking	North Grady County region	Oklahoma	d	d	d	d	c	a	a	c	a	0.86
70095	Fracking	North Stephens County region	Oklahoma	d	d	d	d	c	a	a	a	a	0.86
70096	Fracking	Pittsburgh County region	Oklahoma	d	d	d	d	c	a	a	d	a	0.89
70097	Fracking	Wheeler well	Guernsey County	Ohio	d	d	d	d	c	a	c	d	a	0.89
70098	Fracking	Preese Hall	d	d	d	d	a	a	a	a	a	0.86
70099	Fracking	McClain County region	Oklahoma	d	d	d	d	c	a	a	d	a	0.89
70100	Fracking	North Canadian County region	Oklahoma	d	d	d	d	c	a	a	a	a	0.86
70101	Fracking	South Grady County region	Oklahoma	d	d	d	d	c	a	a	a	a	0.86
70102	Fracking	South Grady County region	Oklahoma	d	d	d	d	c	a	a	a	a	0.86
70103	Fracking	Carter County region	Oklahoma	d	d	d	d	c	a	a	d	a	0.89
70104	Fracking	Altares (Montney Trend)	d	d	d	a	a	a	a	a	a	0.58
70105	Fracking	Ryser well	Harrison County	Ohio	d	d	d	b	d	d	c	b	a	0.33
70106	Fracking	Love County region	Oklahoma	d	d	d	d	c	a	a	d	a	0.89
70107	Fracking	Love County region	Oklahoma	d	d	d	d	c	a	a	d	a	0.89
70108	Fracking	McClain County region	Oklahoma	d	d	d	d	c	a	a	d	a	0.89
70109	Fracking	Major County region	Oklahoma	d	d	d	d	c	a	a	a	a	0.86
70110	Fracking	Blaine County region	Oklahoma	d	d	d	d	c	a	a	d	a	0.89
70111	Fracking	North Grady County region	Oklahoma	d	d	d	d	c	a	a	c	a	0.86
70112	Fracking	Woodward County region	Oklahoma	d	d	d	d	c	a	a	a	a	0.86
70113	Fracking	Carter County region	Oklahoma	d	d	d	d	c	a	a	d	a	0.89
70114	Fracking	Marshall County region	Oklahoma	d	d	d	c	c	a	a	a	a	0.58
70115	Fracking	Pittsburgh County region	Oklahoma	d	d	d	d	c	a	a	d	a	0.89
70116	Fracking	Duvernay East Shale Basin 02	d	d	d	d	d	a	c	d	a	0.91
70117	Fracking	Love County region	Oklahoma	d	d	d	d	c	a	a	d	a	0.89
70118	Fracking	Love County region	Oklahoma	d	d	d	d	c	a	a	d	a	0.89
70119	Fracking	Kay County region	Oklahoma	d	d	d	c	b	a	a	c	a	0.55
70120	Fracking	North Canadian County region	Oklahoma	d	d	d	d	c	a	a	a	a	0.86
70121	Fracking	Carter County region	Oklahoma	d	d	d	d	c	a	a	d	a	0.89
70122	Fracking	Garvin County region	Oklahoma	d	d	d	d	c	a	a	a	a	0.86
70123	Fracking	Pittsburgh County region	Oklahoma	d	d	d	d	c	a	a	d	a	0.89
70124	Fracking	Duvernay East Shale Basin 01	d	d	d	d	d	a	c	d	a	0.91
70125	Fracking	Love County region	Oklahoma	d	d	d	d	c	a	a	d	a	0.89
70126	Fracking	Love County region	Oklahoma	d	d	d	d	c	a	a	d	a	0.89
70127	Fracking	Love County region	Oklahoma	d	d	d	d	c	a	a	d	a	0.89
70128	Fracking	Southern Stephens County region	Oklahoma	d	d	d	d	c	a	a	a	a	0.86
70129	Fracking	Kingfisher County region	Oklahoma	d	d	d	d	c	a	a	a	a	0.86
70130	Fracking	Kingfisher County region	Oklahoma	d	d	d	d	c	a	a	a	a	0.86
70131	Fracking	South Canadian County region	Oklahoma	d	d	d	d	c	a	a	a	a	0.86
70132	Fracking	North Grady County region	Oklahoma	d	d	d	d	c	a	a	c	a	0.86
70133	Fracking	South Grady County region	Oklahoma	d	d	d	d	c	a	a	a	a	0.86
70134	Fracking	Carter County region	Oklahoma	d	d	d	d	c	a	a	d	a	0.89
70135	Fracking	Duvernay East Shale Basin 09	d	d	d	d	d	a	c	d	a	0.91
70136	Fracking	Bienville Parish	Louisiana	d	d	d	a	c	a	a	c	a	0.58
70137	Fracking	Edinburg (North Beaver Township)	Pennsylvania	d	d	d	d	c	a	a	a	a	0.86
70138	Fracking	North Grady County region	Oklahoma	d	d	d	d	c	a	a	c	a	0.86
70139	Fracking	Tarbert well	Harrison County	Ohio	d	d	d	d	c	a	a	d	a	0.89
70140	Fracking	Carter County region	Oklahoma	d	d	d	d	c	a	a	d	a	0.89
70141	Fracking	North Grady County region	Oklahoma	d	d	d	d	c	a	a	c	a	0.86
70142	Fracking	Duvernay East Shale Basin 07&08	d	d	d	d	d	a	c	d	a	0.91
70143	Fracking	South Canadian County region	Oklahoma	d	d	d	d	c	a	a	a	a	0.86
70144	Fracking	North Grady County region	Oklahoma	d	d	d	d	c	a	a	c	a	0.86
70145	Fracking	North Grady County region	Oklahoma	d	d	d	d	c	a	a	c	a	0.86
70146	Fracking	Davidson well	Harrison County	Ohio	d	d	d	d	d	a	a	c	a	0.89
70147	Fracking	Wysin Site (Well 3H)	d	d	d	c	d	a	a	a	b	0.58
70148	Fracking	Duvernay East Shale Basin 04	d	d	d	d	d	a	c	d	a	0.91
70149	Fracking	Duvernay East Shale Basin 03	d	d	d	d	d	a	c	d	a	0.91
70150	Fracking	Vozar well	Harrison County	Ohio	d	d	d	c	d	a	a	d	a	0.64
70151	Fracking	Wysin Site (Well 2H)	d	d	d	c	d	a	a	a	b	0.58
70152	Fracking	Horn River Basin	d	a	a	d	a	a	a	d	a	0.33
70153	Fracking	Cotton Valley	Texas	d	d	d	d	a	a	a	d	a	0.89
70154	Fracking	Montney Trend	d	d	d	d	a	a	d	d	d	0.94
70155	Fracking	Jonah field	Wyoming	d	d	a	d	a	a	a	d		0.61
70156	Fracking	Hughes County	Oklahoma	d	d	d	a	a	a	a	a	a	0.58
70157	Fracking	Western Canada	d	d	d	a	a	a	a	d	a	0.61
70158	Fracking	McClain County region	Oklahoma	d	d	d	d	c	a	a	d	a	0.89
70159	Fracking	McClain County region	Oklahoma	d	d	d	d	c	a	a	d	a	0.89
70160	Fracking	McClain County region	Oklahoma	d	d	d	d	c	a	a	d	a	0.89
70161	Fracking	McClain County region	Oklahoma	d	d	d	d	c	a	a	d	a	0.89
70162	Fracking	McClain County region	Oklahoma	d	d	d	d	c	a	a	d	a	0.89
70163	Fracking	McClain County region	Oklahoma	d	d	d	d	c	a	a	d	a	0.89
70164	Fracking	McClain County region	Oklahoma	d	d	d	d	c	a	a	d	a	0.89
70165	Fracking	McClain County region	Oklahoma	d	d	d	d	c	a	a	d	a	0.89
70166	Fracking	McClain County region	Oklahoma	d	d	d	d	c	a	a	d	a	0.89
70167	Fracking	McClain County region	Oklahoma	d	d	d	d	c	a	a	d	a	0.89
70168	Fracking	McClain County region	Oklahoma	d	d	d	d	c	a	a	d	a	0.89
70169	Fracking	McClain County region	Oklahoma	d	d	d	d	c	a	a	d	a	0.89
70170	Fracking	McClain County region	Oklahoma	d	d	d	d	c	a	a	d	a	0.89
70171	Fracking	McClain County region	Oklahoma	d	d	d	d	c	a	a	d	a	0.89
70172	Fracking	Coal County region	Oklahoma	d	d	d	d	c	a	a	a	a	0.86
70173	Fracking	Coal County region	Oklahoma	d	d	d	d	c	a	a	a	a	0.86
70174	Fracking	Coal County region	Oklahoma	d	d	d	d	c	a	a	a	a	0.86
70175	Fracking	Coal County region	Oklahoma	d	d	d	d	c	a	a	a	a	0.86
70176	Fracking	Coal County region	Oklahoma	d	d	d	d	c	a	a	a	a	0.86
70177	Fracking	Coal County region	Oklahoma	d	d	d	d	c	a	a	a	a	0.86
70178	Fracking	Coal County region	Oklahoma	d	d	d	d	c	a	a	a	a	0.86
70179	Fracking	Coal County region	Oklahoma	d	d	d	d	c	a	a	a	a	0.86
70180	Fracking	Coal County region	Oklahoma	d	d	d	d	c	a	a	a	a	0.86
70181	Fracking	Coal County region	Oklahoma	d	d	d	d	c	a	a	a	a	0.86
70182	Fracking	Coal County region	Oklahoma	d	d	d	d	c	a	a	a	a	0.86
70183	Fracking	Southern Stephens County region	Oklahoma	d	d	d	d	c	a	a	a	a	0.86
70184	Fracking	Southern Stephens County region	Oklahoma	d	d	d	d	c	a	a	a	a	0.86
70185	Fracking	Southern Stephens County region	Oklahoma	d	d	d	d	c	a	a	a	a	0.86
70186	Fracking	Southern Stephens County region	Oklahoma	d	d	d	d	c	a	a	a	a	0.86
70187	Fracking	Southern Stephens County region	Oklahoma	d	d	d	d	c	a	a	a	a	0.86
70188	Fracking	Southern Stephens County region	Oklahoma	d	d	d	d	c	a	a	a	a	0.86
70189	Fracking	Southern Stephens County region	Oklahoma	d	d	d	d	c	a	a	a	a	0.86
70190	Fracking	Southern Stephens County region	Oklahoma	d	d	d	d	c	a	a	a	a	0.86
70191	Fracking	Southern Stephens County region	Oklahoma	d	d	d	d	c	a	a	a	a	0.86
70192	Fracking	Southern Stephens County region	Oklahoma	d	d	d	d	c	a	a	a	a	0.86
70193	Fracking	Southern Stephens County region	Oklahoma	d	d	d	d	c	a	a	a	a	0.86
70194	Fracking	Southern Stephens County region	Oklahoma	d	d	d	d	c	a	a	a	a	0.86
70195	Fracking	Kay County region	Oklahoma	d	d	d	c	b	a	a	c	a	0.55
70196	Fracking	Kay County region	Oklahoma	d	d	d	c	b	a	a	c	a	0.55
70197	Fracking	Kay County region	Oklahoma	d	d	d	c	b	a	a	c	a	0.55
70198	Fracking	Kay County region	Oklahoma	d	d	d	c	b	a	a	c	a	0.55
70199	Fracking	Kay County region	Oklahoma	d	d	d	c	b	a	a	c	a	0.55
70200	Fracking	Kay County region	Oklahoma	d	d	d	c	b	a	a	c	a	0.55
70201	Fracking	Kay County region	Oklahoma	d	d	d	c	b	a	a	c	a	0.55
70202	Fracking	Kay County region	Oklahoma	d	d	d	c	b	a	a	c	a	0.55
70203	Fracking	Kay County region	Oklahoma	d	d	d	c	b	a	a	c	a	0.55
70204	Fracking	Kay County region	Oklahoma	d	d	d	c	b	a	a	c	a	0.55
70205	Fracking	Kay County region	Oklahoma	d	d	d	c	b	a	a	c	a	0.55
70206	Fracking	Kay County region	Oklahoma	d	d	d	c	b	a	a	c	a	0.55
70207	Fracking	Kay County region	Oklahoma	d	d	d	c	b	a	a	c	a	0.55
70208	Fracking	Kay County region	Oklahoma	d	d	d	c	b	a	a	c	a	0.55
70209	Fracking	Kingfisher County region	Oklahoma	d	d	d	d	c	a	a	a	a	0.86
70210	Fracking	Kingfisher County region	Oklahoma	d	d	d	d	c	a	a	a	a	0.86
70211	Fracking	Kingfisher County region	Oklahoma	d	d	d	d	c	a	a	a	a	0.86
70212	Fracking	Kingfisher County region	Oklahoma	d	d	d	d	c	a	a	a	a	0.86
70213	Fracking	Kingfisher County region	Oklahoma	d	d	d	d	c	a	a	a	a	0.86
70214	Fracking	Kingfisher County region	Oklahoma	d	d	d	d	c	a	a	a	a	0.86
70215	Fracking	Kingfisher County region	Oklahoma	d	d	d	d	c	a	a	a	a	0.86
70216	Fracking	Kingfisher County region	Oklahoma	d	d	d	d	c	a	a	a	a	0.86
70217	Fracking	Kingfisher County region	Oklahoma	d	d	d	d	c	a	a	a	a	0.86
70218	Fracking	Kingfisher County region	Oklahoma	d	d	d	d	c	a	a	a	a	0.86
70219	Fracking	Kingfisher County region	Oklahoma	d	d	d	d	c	a	a	a	a	0.86
70220	Fracking	Major County region	Oklahoma	d	d	d	d	c	a	a	a	a	0.86
70221	Fracking	Major County region	Oklahoma	d	d	d	d	c	a	a	a	a	0.86
70222	Fracking	Major County region	Oklahoma	d	d	d	d	c	a	a	a	a	0.86
70223	Fracking	Major County region	Oklahoma	d	d	d	d	c	a	a	a	a	0.86
70224	Fracking	Blaine County region	Oklahoma	d	d	d	d	c	a	a	d	a	0.89
70225	Fracking	Blaine County region	Oklahoma	d	d	d	d	c	a	a	d	a	0.89
70226	Fracking	Blaine County region	Oklahoma	d	d	d	d	c	a	a	d	a	0.89
70227	Fracking	Blaine County region	Oklahoma	d	d	d	d	c	a	a	d	a	0.89
70228	Fracking	Blaine County region	Oklahoma	d	d	d	d	c	a	a	d	a	0.89
70229	Fracking	Blaine County region	Oklahoma	d	d	d	d	c	a	a	d	a	0.89
70230	Fracking	Blaine County region	Oklahoma	d	d	d	d	c	a	a	d	a	0.89
70231	Fracking	Blaine County region	Oklahoma	d	d	d	d	c	a	a	d	a	0.89
70232	Fracking	Blaine County region	Oklahoma	d	d	d	d	c	a	a	d	a	0.89
70233	Fracking	Blaine County region	Oklahoma	d	d	d	d	c	a	a	d	a	0.89
70234	Fracking	Blaine County region	Oklahoma	d	d	d	d	c	a	a	d	a	0.89
70235	Fracking	Blaine County region	Oklahoma	d	d	d	d	c	a	a	d	a	0.89
70236	Fracking	North Canadian County region	Oklahoma	d	d	d	d	c	a	a	a	a	0.86
70237	Fracking	South Canadian County region	Oklahoma	d	d	d	d	c	a	a	a	a	0.86
70238	Fracking	South Canadian County region	Oklahoma	d	d	d	d	c	a	a	a	a	0.86
70239	Fracking	South Canadian County region	Oklahoma	d	d	d	d	c	a	a	a	a	0.86
70240	Fracking	South Canadian County region	Oklahoma	d	d	d	d	c	a	a	a	a	0.86
70241	Fracking	South Canadian County region	Oklahoma	d	d	d	d	c	a	a	a	a	0.86
70242	Fracking	South Canadian County region	Oklahoma	d	d	d	d	c	a	a	a	a	0.86
70243	Fracking	South Canadian County region	Oklahoma	d	d	d	d	c	a	a	a	a	0.86
70244	Fracking	South Canadian County region	Oklahoma	d	d	d	d	c	a	a	a	a	0.86
70245	Fracking	South Canadian County region	Oklahoma	d	d	d	d	c	a	a	a	a	0.86
70246	Fracking	South Canadian County region	Oklahoma	d	d	d	d	c	a	a	a	a	0.86
70247	Fracking	South Canadian County region	Oklahoma	d	d	d	d	c	a	a	a	a	0.86
70248	Fracking	North Grady County region	Oklahoma	d	d	d	d	c	a	a	c	a	0.86
70249	Fracking	North Grady County region	Oklahoma	d	d	d	d	c	a	a	c	a	0.86
70250	Fracking	North Grady County region	Oklahoma	d	d	d	d	c	a	a	c	a	0.86
70251	Fracking	North Grady County region	Oklahoma	d	d	d	d	c	a	a	c	a	0.86
70252	Fracking	North Grady County region	Oklahoma	d	d	d	d	c	a	a	c	a	0.86
70253	Fracking	North Grady County region	Oklahoma	d	d	d	d	c	a	a	c	a	0.86
70254	Fracking	North Grady County region	Oklahoma	d	d	d	d	c	a	a	c	a	0.86
70255	Fracking	South Grady County region	Oklahoma	d	d	d	d	c	a	a	a	a	0.86
70256	Fracking	South Grady County region	Oklahoma	d	d	d	d	c	a	a	a	a	0.86
70257	Fracking	South Grady County region	Oklahoma	d	d	d	d	c	a	a	a	a	0.86
70258	Fracking	South Grady County region	Oklahoma	d	d	d	d	c	a	a	a	a	0.86
70259	Fracking	South Grady County region	Oklahoma	d	d	d	d	c	a	a	a	a	0.86
70260	Fracking	South Grady County region	Oklahoma	d	d	d	d	c	a	a	a	a	0.86
70261	Fracking	South Grady County region	Oklahoma	d	d	d	d	c	a	a	a	a	0.86
70262	Fracking	South Grady County region	Oklahoma	d	d	d	d	c	a	a	a	a	0.86
70263	Fracking	South Grady County region	Oklahoma	d	d	d	d	c	a	a	a	a	0.86
70264	Fracking	South Grady County region	Oklahoma	d	d	d	d	c	a	a	a	a	0.86
70265	Fracking	South Grady County region	Oklahoma	d	d	d	d	c	a	a	a	a	0.86
70266	Fracking	South Grady County region	Oklahoma	d	d	d	d	c	a	a	a	a	0.86
70267	Fracking	South Grady County region	Oklahoma	d	d	d	d	c	a	a	a	a	0.86
70268	Fracking	South Grady County region	Oklahoma	d	d	d	d	c	a	a	a	a	0.86
70269	Fracking	South Grady County region	Oklahoma	d	d	d	d	c	a	a	a	a	0.86
70270	Fracking	South Grady County region	Oklahoma	d	d	d	d	c	a	a	a	a	0.86
70271	Fracking	South Grady County region	Oklahoma	d	d	d	d	c	a	a	a	a	0.86
70272	Fracking	South Grady County region	Oklahoma	d	d	d	d	c	a	a	a	a	0.86
70273	Fracking	South Grady County region	Oklahoma	d	d	d	d	c	a	a	a	a	0.86
70274	Fracking	South Grady County region	Oklahoma	d	d	d	d	c	a	a	a	a	0.86
70275	Fracking	South Grady County region	Oklahoma	d	d	d	d	c	a	a	a	a	0.86
70276	Fracking	South Grady County region	Oklahoma	d	d	d	d	c	a	a	a	a	0.86
70277	Fracking	South Grady County region	Oklahoma	d	d	d	d	c	a	a	a	a	0.86
70278	Fracking	South Grady County region	Oklahoma	d	d	d	d	c	a	a	a	a	0.86
70279	Fracking	South Grady County region	Oklahoma	d	d	d	d	c	a	a	a	a	0.86
70280	Fracking	South Grady County region	Oklahoma	d	d	d	d	c	a	a	a	a	0.86
70281	Fracking	South Grady County region	Oklahoma	d	d	d	d	c	a	a	a	a	0.86
70282	Fracking	South Grady County region	Oklahoma	d	d	d	d	c	a	a	a	a	0.86
70283	Fracking	South Grady County region	Oklahoma	d	d	d	d	c	a	a	a	a	0.86
70284	Fracking	South Grady County region	Oklahoma	d	d	d	d	c	a	a	a	a	0.86
70285	Fracking	South Grady County region	Oklahoma	d	d	d	d	c	a	a	a	a	0.86
70286	Fracking	South Grady County region	Oklahoma	d	d	d	d	c	a	a	a	a	0.86
70287	Fracking	South Grady County region	Oklahoma	d	d	d	d	c	a	a	a	a	0.86
70288	Fracking	Woodward County region	Oklahoma	d	d	d	d	c	a	a	a	a	0.86
70289	Fracking	Woodward County region	Oklahoma	d	d	d	d	c	a	a	a	a	0.86
70290	Fracking	Carter County region	Oklahoma	d	d	d	d	c	a	a	d	a	0.89
70291	Fracking	Carter County region	Oklahoma	d	d	d	d	c	a	a	d	a	0.89
70292	Fracking	Carter County region	Oklahoma	d	d	d	d	c	a	a	d	a	0.89
70293	Fracking	Carter County region	Oklahoma	d	d	d	d	c	a	a	d	a	0.89
70294	Fracking	Carter County region	Oklahoma	d	d	d	d	c	a	a	d	a	0.89
70295	Fracking	Carter County region	Oklahoma	d	d	d	d	c	a	a	d	a	0.89
70296	Fracking	Carter County region	Oklahoma	d	d	d	d	c	a	a	d	a	0.89
70297	Fracking	Carter County region	Oklahoma	d	d	d	d	c	a	a	d	a	0.89
70298	Fracking	Carter County region	Oklahoma	d	d	d	d	c	a	a	d	a	0.89
70299	Fracking	Carter County region	Oklahoma	d	d	d	d	c	a	a	d	a	0.89
70300	Fracking	Carter County region	Oklahoma	d	d	d	d	c	a	a	d	a	0.89
70301	Fracking	Garvin County region	Oklahoma	d	d	d	d	c	a	a	a	a	0.86
70302	Fracking	Garvin County region	Oklahoma	d	d	d	d	c	a	a	a	a	0.86
70303	Fracking	Garvin County region	Oklahoma	d	d	d	d	c	a	a	a	a	0.86
70304	Fracking	Garvin County region	Oklahoma	d	d	d	d	c	a	a	a	a	0.86
70305	Fracking	Garvin County region	Oklahoma	d	d	d	d	c	a	a	a	a	0.86
70306	Fracking	Garvin County region	Oklahoma	d	d	d	d	c	a	a	a	a	0.86
70307	Fracking	Garvin County region	Oklahoma	d	d	d	d	c	a	a	a	a	0.86
70308	Fracking	Garvin County region	Oklahoma	d	d	d	d	c	a	a	a	a	0.86
70309	Fracking	Garvin County region	Oklahoma	d	d	d	d	c	a	a	a	a	0.86
70310	Fracking	Garvin County region	Oklahoma	d	d	d	d	c	a	a	a	a	0.86
70311	Fracking	Garvin County region	Oklahoma	d	d	d	d	c	a	a	a	a	0.86
70312	Fracking	Garvin County region	Oklahoma	d	d	d	d	c	a	a	a	a	0.86
70313	Fracking	Garvin County region	Oklahoma	d	d	d	d	c	a	a	a	a	0.86
70314	Fracking	Marshall County region	Oklahoma	d	d	d	c	c	a	a	a	a	0.58
70315	Fracking	Marshall County region	Oklahoma	d	d	d	c	c	a	a	a	a	0.58
70316	Fracking	Marshall County region	Oklahoma	d	d	d	c	c	a	a	a	a	0.58
70317	Fracking	Marshall County region	Oklahoma	d	d	d	c	c	a	a	a	a	0.58
70318	Fracking	North Stephens County region	Oklahoma	d	d	d	d	c	a	a	a	a	0.86
70319	Fracking	North Stephens County region	Oklahoma	d	d	d	d	c	a	a	a	a	0.86
70320	Fracking	North Stephens County region	Oklahoma	d	d	d	d	c	a	a	a	a	0.86
70321	Fracking	North Stephens County region	Oklahoma	d	d	d	d	c	a	a	a	a	0.86
70322	Fracking	North Stephens County region	Oklahoma	d	d	d	d	c	a	a	a	a	0.86
70323	Fracking	North Stephens County region	Oklahoma	d	d	d	d	c	a	a	a	a	0.86
70324	Fracking	North Stephens County region	Oklahoma	d	d	d	d	c	a	a	a	a	0.86
70325	Fracking	North Stephens County region	Oklahoma	d	d	d	d	c	a	a	a	a	0.86
70326	Fracking	North Stephens County region	Oklahoma	d	d	d	d	c	a	a	a	a	0.86
70327	Fracking	North Stephens County region	Oklahoma	d	d	d	d	c	a	a	a	a	0.86
70328	Fracking	Hughes County	Oklahoma	d	d	d	a	a	a	a	a	a	0.58
70329	Fracking	Hughes County	Oklahoma	d	d	d	a	a	a	a	a	a	0.58
70330	Fracking	Hughes County	Oklahoma	d	d	d	a	a	a	a	a	a	0.58
70331	Fracking	Hughes County	Oklahoma	d	d	d	a	a	a	a	a	a	0.58
70332	Fracking	Hughes County	Oklahoma	d	d	d	a	a	a	a	a	a	0.58
70333	Fracking	Hughes County	Oklahoma	d	d	d	a	a	a	a	a	a	0.58
70334	Fracking	Hughes County	Oklahoma	d	d	d	a	a	a	a	a	a	0.58
70335	Fracking	Hughes County	Oklahoma	d	d	d	a	a	a	a	a	a	0.58
70336	Fracking	Hughes County	Oklahoma	d	d	d	a	a	a	a	a	a	0.58
70337	Fracking	Hughes County	Oklahoma	d	d	d	a	a	a	a	a	a	0.58
70338	Fracking	Hughes County	Oklahoma	d	d	d	a	a	a	a	a	a	0.58
70339	Fracking	Hughes County	Oklahoma	d	d	d	a	a	a	a	a	a	0.58
70340	Fracking	Hughes County	Oklahoma	d	d	d	a	a	a	a	a	a	0.58
70341	Fracking	Hughes County	Oklahoma	d	d	d	a	a	a	a	a	a	0.58
70342	Fracking	Hughes County	Oklahoma	d	d	d	a	a	a	a	a	a	0.58
70343	Fracking	Hughes County	Oklahoma	d	d	d	a	a	a	a	a	a	0.58
70344	Fracking	Hughes County	Oklahoma	d	d	d	a	a	a	a	a	a	0.58
70345	Fracking	Hughes County	Oklahoma	d	d	d	a	a	a	a	a	a	0.58
70346	Fracking	Hughes County	Oklahoma	d	d	d	a	a	a	a	a	a	0.58
70347	Fracking	Hughes County	Oklahoma	d	d	d	a	a	a	a	a	a	0.58
70348	Fracking	Hughes County	Oklahoma	d	d	d	a	a	a	a	a	a	0.58
70349	Fracking	Hughes County	Oklahoma	d	d	d	a	a	a	a	a	a	0.58
70350	Fracking	Hughes County	Oklahoma	d	d	d	a	a	a	a	a	a	0.58
70351	Fracking	Hughes County	Oklahoma	d	d	d	a	a	a	a	a	a	0.58
70352	Fracking	Hughes County	Oklahoma	d	d	d	a	a	a	a	a	a	0.58
70353	Fracking	Hughes County	Oklahoma	d	d	d	a	a	a	a	a	a	0.58
70354	Fracking	Hughes County	Oklahoma	d	d	d	a	a	a	a	a	a	0.58
70355	Fracking	Pittsburgh County region	Oklahoma	d	d	d	d	c	a	a	d	a	0.89
70356	Fracking	Pittsburgh County region	Oklahoma	d	d	d	d	c	a	a	d	a	0.89
70357	Fracking	Pittsburgh County region	Oklahoma	d	d	d	d	c	a	a	d	a	0.89
70358	Fracking	Pittsburgh County region	Oklahoma	d	d	d	d	c	a	a	d	a	0.89
70359	Fracking	Pittsburgh County region	Oklahoma	d	d	d	d	c	a	a	d	a	0.89
70360	Fracking	Pittsburgh County region	Oklahoma	d	d	d	d	c	a	a	d	a	0.89
70361	Fracking	Pittsburgh County region	Oklahoma	d	d	d	d	c	a	a	d	a	0.89
70362	Fracking	Pittsburgh County region	Oklahoma	d	d	d	d	c	a	a	d	a	0.89
70363	Fracking	Pittsburgh County region	Oklahoma	d	d	d	d	c	a	a	d	a	0.89
70364	Fracking	Pittsburgh County region	Oklahoma	d	d	d	d	c	a	a	d	a	0.89
70365	Fracking	Pittsburgh County region	Oklahoma	d	d	d	d	c	a	a	d	a	0.89
70366	Fracking	Pittsburgh County region	Oklahoma	d	d	d	d	c	a	a	d	a	0.89
70367	Fracking	Pittsburgh County region	Oklahoma	d	d	d	d	c	a	a	d	a	0.89
70368	Fracking	Pittsburgh County region	Oklahoma	d	d	d	d	c	a	a	d	a	0.89
70369	Fracking	Pittsburgh County region	Oklahoma	d	d	d	d	c	a	a	d	a	0.89
70370	Fracking	Pittsburgh County region	Oklahoma	d	d	d	d	c	a	a	d	a	0.89
70371	Fracking	Pittsburgh County region	Oklahoma	d	d	d	d	c	a	a	d	a	0.89
70372	Fracking	Pittsburgh County region	Oklahoma	d	d	d	d	c	a	a	d	a	0.89
70373	Fracking	Pittsburgh County region	Oklahoma	d	d	d	d	c	a	a	d	a	0.89
70374	Fracking	Pittsburgh County region	Oklahoma	d	d	d	d	c	a	a	d	a	0.89
70375	Fracking	Pittsburgh County region	Oklahoma	d	d	d	d	c	a	a	d	a	0.89
70376	Fracking	Pittsburgh County region	Oklahoma	d	d	d	d	c	a	a	d	a	0.89
70377	Fracking	Pittsburgh County region	Oklahoma	d	d	d	d	c	a	a	d	a	0.89
70378	Fracking	Pittsburgh County region	Oklahoma	d	d	d	d	c	a	a	d	a	0.89
70379	Fracking	Pittsburgh County region	Oklahoma	d	d	d	d	c	a	a	d	a	0.89
70380	Fracking	Pittsburgh County region	Oklahoma	d	d	d	d	c	a	a	d	a	0.89
70381	Fracking	Pittsburgh County region	Oklahoma	d	d	d	d	c	a	a	d	a	0.89
70382	Fracking	Pittsburgh County region	Oklahoma	d	d	d	d	c	a	a	d	a	0.89
70383	Fracking	Pittsburgh County region	Oklahoma	d	d	d	d	c	a	a	d	a	0.89
70384	Fracking	Pittsburgh County region	Oklahoma	d	d	d	d	c	a	a	d	a	0.89
70385	Fracking	Pittsburgh County region	Oklahoma	d	d	d	d	c	a	a	d	a	0.89
70386	Fracking	Pittsburgh County region	Oklahoma	d	d	d	d	c	a	a	d	a	0.89
70387	Fracking	Pittsburgh County region	Oklahoma	d	d	d	d	c	a	a	d	a	0.89
70388	Fracking	Pittsburgh County region	Oklahoma	d	d	d	d	c	a	a	d	a	0.89
70389	Fracking	Pittsburgh County region	Oklahoma	d	d	d	d	c	a	a	d	a	0.89
70390	Fracking	Pittsburgh County region	Oklahoma	d	d	d	d	c	a	a	d	a	0.89
70391	Fracking	Dawson-Septimus Event Family 1	d	d	d	d	b	a	c	d	a	0.86
70392	Fracking	Dawson-Septimus Event Family 2	d	d	d	d	b	a	c	d	a	0.86
70393	Fracking	Dawson-Septimus Event Family 3	d	d	d	d	b	a	c	d	a	0.86
70394	Fracking	Dawson-Septimus Event Family 4	d	d	d	d	b	a	c	d	a	0.86
70395	Fracking	Dawson-Septimus Event Family 5	d	d	d	d	b	a	c	d	a	0.86
70396	Fracking	Dawson-Septimus Event Family 6	d	d	d	d	b	a	c	d	a	0.86
70397	Fracking	Dawson-Septimus Event Family 7	d	d	d	d	b	a	c	d	a	0.86
70398	Fracking	Dawson-Septimus Event Family 8	d	d	d	d	b	a	c	d	a	0.86
70399	Fracking	Dawson-Septimus Event Family 9	d	d	d	d	b	a	c	d	a	0.86
70400	Fracking	Dawson-Septimus Event Family 10	d	d	d	d	b	a	c	d	a	0.86
70401	Fracking	Dawson-Septimus Event Family 11	d	d	d	d	b	a	c	d	a	0.86
70402	Fracking	Dawson-Septimus Event Family 12	d	d	d	d	b	a	c	d	a	0.86
70403	Fracking	Dawson-Septimus Event Family 13	d	d	d	d	b	a	c	d	a	0.86
70404	Fracking	Dawson-Septimus Event Family 14	d	d	d	d	b	a	c	d	a	0.86
70405	Fracking	Dawson-Septimus Event Family 15	d	d	d	d	b	a	c	d	a	0.86
70406	Fracking	Dawson-Septimus Event Family 16	d	d	d	d	b	a	c	d	a	0.86
70407	Fracking	Dawson-Septimus Event Family 17	d	d	d	d	b	a	c	d	a	0.86
70408	Fracking	Dawson-Septimus Event Family 18	d	d	d	d	b	a	c	d	a	0.86
70409	Fracking	Dawson-Septimus Event Family 19	d	d	d	d	b	a	c	d	a	0.86
70410	Fracking	Dawson-Septimus Event Family 20	d	d	d	d	b	a	c	d	a	0.86
70411	Fracking	Dawson-Septimus Event Family 21	d	d	d	d	b	a	c	d	a	0.86
70412	Fracking	Dawson-Septimus Event Family 22	d	d	d	d	b	a	c	d	a	0.86
80001	Geothermal	Cerro Prieto (Imperial Valley)	d	d	d	d	b	a	a	c	a	0.83
80002	Geothermal	Laugaland (Holtum) and Kaldárholt	d	d	d	d	b	b	c	a	a	0.80
80003	Geothermal	Pohang (PX-1 and PX-2)	d	d	d	d	b	b	c	c	c	0.80
80004	Geothermal	Salton Sea	California	d	d	d	d	c	c	a	d	a	0.89
80005	Geothermal	The Geysers	d	d	d	d	a	a	a	a	a	0.86
80006	Geothermal	Los Humeros	d	d	d	d	a	a	c	d	d	0.91
80007	Geothermal	Monte Amiata	d	d	d	d	b	a	a	c	a	0.83
80008	Geothermal	Berlín (Well TR8A)	d	d	d	d	b	a	c	d	a	0.86
80009	Geothermal	Hellisheiði (Húsmúli reinjection site)	d	d	d	a	b	b	a	a	a	0.53
80010	Geothermal	Cooper Basin (Habanero 4)	d	d	d	d	a	a	c	d	a	0.89
80011	Geothermal	Cooper Basin (Habanero 1)	d	d	d	d	a	a	a	d	a	0.89
80012	Geothermal	Basel	d	d	d	d	b	b	c	d	a	0.83
80013	Geothermal	Soğukyurt	d	d	d	b	a	a	a	a	a	0.30
80014	Geothermal	Rotokawa	d	d	d	d	a	a	a	a	d	0.89
80015	Geothermal	St. Gallen	d	d	d	d	a	a	a	d	a	0.89
80016	Geothermal	Larderello-Travale	d	a	d	c	b	a	a	c	a	0.28
80017	Geothermal	Mokai	d	d	d	d	b	a	a	a	a	0.83
80018	Geothermal	Svartsengi	d	d	d	d	a	a	a	a	a	0.86
80019	Geothermal	Nesjavellir	d	d	a	a	b	a	a	a	a	0.28
80020	Geothermal	Vendenheim	Robertsau	Strasbourg	x	x	x	x	x	x	x	x	x
80021	Geothermal	Torre Alfina	d	d	d	d	a	a	a	a	a	0.86
80022	Geothermal	Ahuachapan	x	x	x	x	x	x	x	x	x
80023	Geothermal	Reykjanes	d	d	a	c	b	a	a	a	a	0.28
80024	Geothermal	Latera	d	d	d	d	c	a	a	a	a	0.86
80025	Geothermal	Soultz (GPK-3)	d	d	d	d	c	a	a	a	a	0.86
80026	Geothermal	Cooper Basin (Habanero 1 restimulation)	d	d	d	d	a	a	c	a	d	0.89
80027	Geothermal	Coso	d	d	d	d	c	a	c	d	a	0.89
80028	Geothermal	Landau	d	d	d	c	c	a	a	d	a	0.61
80029	Geothermal	Ngatamariki	d	d	d	a	b	a	a	a	a	0.55
80030	Geothermal	Curonian Lagoon	d	d	d	d	c	a	a	a	a	0.86
80031	Geothermal	Olkaria	d	d	d	c	a	a	a	a	a	0.58
80032	Geothermal	Well Paralana 2	d	d	d	d	b	a	c	a	a	0.83
80033	Geothermal	Puhagan	d	d	d	d	b	a	a	a	a	0.83
80034	Geothermal	Soultz (GPK-2)	d	a	a	a	a	a	a	a	d	0.06
80035	Geothermal	Unterhaching	d	d	a	a	d	a	a	a	a	0.33
80036	Geothermal	Insheim	d	a	a	a	a	a	a	d	a	0.06
80037	Geothermal	Hellisheiði (Well HE-8)	d	d	d	d	b	a	a	a	a	0.83
80038	Geothermal	Newberry	d	d	d	d	b	a	a	a	a	0.83
80039	Geothermal	Pohang (PX-1)	d	a	a	a	a	a	a	a	a	0.03
80040	Geothermal	Krafla	d	d	d	c	c	a	a	d	a	0.61
80041	Geothermal	Çeşneli-Şahyar	d	d	d	b	a	a	a	a	a	0.30
80042	Geothermal	Balmatt (MOL-GT-02)	x	x	x	x	x	x	x	x	x
80043	Geothermal	Alkan-Piyadeler	d	d	d	b	a	a	a	a	a	0.30
80044	Geothermal	Cesano	d	d	a	a	c	a	a	a	a	0.30
80045	Geothermal	Rosemanowes	x	x	x	x	x	x	x	x	x
80046	Geothermal	Ogachi (OGC-1)	d	d	d	a	a	a	a	a	a	0.58
80047	Geothermal	Lahendong	d	d	d	a	a	a	a	d	a	0.61
80048	Geothermal	Hellisheiði(Gráuhnjúkar reinjection site)	d	d	a	d	c	a	a	a	a	0.58
80049	Geothermal	OTN3 well	St1 Geothermal Project	Otaniemi	Espoo	d	a	a	a	a	a	a	d	a	0.06
80050	Geothermal	Los Azufres	a	d	a	a	a	a	a	a	a	0.28
80051	Geothermal	Bad Urach	d	d	a	a	b	a	a	a	a	0.28
80052	Geothermal	Cooper Basin (Habanero 3)	d	a	a	a	a	a	a	a	a	0.03
80053	Geothermal	Desert Peak	Nevada	x	x	x	x	x	x	x	x	x
80054	Geothermal	Cooper Basin (Jolokia 1)	d	d	d	b	a	a	c	a	a	0.30
80055	Geothermal	Rittersshoffen	Alsace	d	d	d	a	a	a	a	a	a	0.58
80056	Geothermal	Örnekköy	d	d	d	b	a	a	a	a	a	0.30
80057	Geothermal	United Downs Deep Geothermal Power Project	d	d	d	a	b	a	a	a	a	0.55
80058	Geothermal	Paralana 2 (Diagnostic Fracture Injection Test)	d	d	a	a	b	a	a	a	a	0.28
80059	Geothermal	Kemaliye	d	d	d	b	a	a	a	a	a	0.30
80060	Geothermal	Fenton Hill	New Mexico	d	d	d	a	a	a	a	d	a	0.61
80061	Geothermal	GeneSys	Hannover	d	a	a	a	a	a	a	a	a	0.03
80062	Geothermal	Fjällbacka	d	d	d	a	b	a	c	a	a	0.55
80063	Geothermal	Hijiori (SKG-2 injection/stimulation)	d	d	d	d	a	a	a	a	a	0.86
80064	Geothermal	Groẞ-Schönebeck	d	a	a	a	b	a	a	a	a	0.00
80065	Geothermal	Hijiori (SkG-2 circulation)	d	d	d	d	a	a	c	d	d	0.91
80066	Geothermal	Baca	New Mexico	a	d	d	d	a	a	a	a	d	0.86
80067	Geothermal	Brady	Nevada	a	d	a	a	a	a	a	a	c	0.28
80068	Geothermal	Raft River	Idaho	x	x	x	x	x	x	x	x	x
80069	Geothermal	Salavatli	Aydin	d	a	a	a	a	a	a	a	a	0.03
80070	Geothermal	Wayang Windu	a	d	a	a	a	a	a	a	a	0.28
80071	Geothermal	Darajat	d	d	d	d	a	a	c	d	a	0.89
80072	Geothermal	Tres Virgenes	LV-06	d	d	d	d	b	a	a	a	b	0.80
80073	Geothermal	Okuaizu (Yanaizu-Nishiyama)	d	d	d	a	a	a	a	a	a	0.58
90001	Groundwater extraction	Gorkha earthquake	Indo-Gangetic plains	d	d	d	d	b	b	c	d	a	0.83
90002	Groundwater extraction	Iran-Iraq border earthquake	d	d	d	c	a	a	c	d	a	0.61
90003	Groundwater extraction	Lorca	d	d	d	a	c	c	c	d	d	0.64
90004	Groundwater extraction	Lake Kinneret	d	d	d	d	b	a	c	d	d	0.89
90005	Groundwater extraction/Water dam	Jaen (Giribaile reservoir)	d	d	d	d	d	d	c	a	a	0.91
90006	Groundwater (extraction)	Bebedouro	Paraná Basin	d	d	d	d	b	a	a	d	a	0.86
90007	Groundwater extraction	San Joaquin Valley	a	a	a	d	c	a	a	a	d	0.30
90008	Groundwater extraction	Aravalli Delhi fold belt	a	d	d	c	c	a	c	a	d	0.58
100001	Mining	Bachatsky	Kuzbass	d	d	d	a	a	a	a	a	a	0.58
100002	Mining	Changning	Sichuan	d	d	d	d	c	c	c	d	a	0.89
100003	Mining	Volkershausen (Ernst Thaelmann/Merkers mine)	a	d	d	d	a	a	a	a	a	0.83
100004	Mining	Newcastle	d	d	d	d	d	d	a	d	a	0.94
100005	Mining	President Brand Mine	Welkom	d	d	d	a	c	c	c	b	a	0.61
100006	Mining	Moab Khotsong near Orkney	a	d	a	a	a	a	a	b	a	0.25
100007	Mining	Ellalong	a	d	d	d	a	a	a	a	a	0.83
100008	Mining	Maitland	a	d	d	d	a	a	a	a	a	0.83
100009	Mining	Boolaroo	a	d	d	d	a	a	a	a	a	0.83
100010	Mining	Klerksdorp (DRDGold's North West Operations)	d	d	a	a	a	a	a	a	a	0.30
100011	Mining	Attica	New York	x	x	x	x	x	x	x	x	x
100012	Mining	Sunna (Suenna)	x	x	x	x	x	x	x	x	x
100013	Mining	Welkom	d	a	a	a	a	a	a	a	a	0.03
100014	Mining	Solvay mine	Wyoming	d	d	c	a	c	c	c	d	a	0.33
100015	Mining	Morenci Mine	Arizona	d	c	c	c	c	c	a	d	a	0.06
100016	Mining	Umbozero Mine	x	x	x	x	x	x	x	x	x
100017	Mining	Heringen	x	x	x	x	x	x	x	x	x
100018	Mining	Lubin mine	x	x	x	x	x	x	x	x	x
100019	Mining	Hartebeesfontein	x	x	x	x	x	x	x	x	x
100020	Mining	Kalgoorlie Super Pit	a	d	a	a	a	a	a	a	a	0.28
100021	Mining	Wright-Hargreaves mine	Ontario	d	d	a	a	a	a	a	a	a	0.30
100022	Mining	Mosaic Company	Yorkton	Saskatchewan	d	a	a	a	b	a	a	c	a	0.00
100023	Mining	Le Teil Quarry	d	d	d	a	c	a	c	d	d	0.64
100024	Mining	Changning	Sichuan	d	d	a	d	b	a	c	d	a	0.58
100025	Mining	Free State Goldfield	d	d	d	a	c	c	a	d	d	0.64
100026	Mining	Carletonville	d	d	a	a	b	a	a	c	c	0.28
100027	Mining	Solikamsk	Upper Kama	c	a	a	a	a	a	a	a	a	0.03
100028	Mining	Saale (Halle) (Teutschental mine)	x	x	x	x	x	x	x	x	x
100029	Mining	Belchatow	d	d	d	a	c	c	a	c	a	0.58
100030	Mining	Salt mine	Zigong	Sichuan	d	d	a	d	a	a	a	a	a	0.58
100031	Mining	Ibbenbüren	x	x	x	x	x	x	x	x	x
100032	Mining	Dnieper–Donets aulacogen	d	a	a	a	c	c	a	d	a	0.06
100033	Mining	Moss No. 2	Virginia	d	d	a	a	a	a	a	a	a	0.30
100034	Mining	Zhezkazgan Deposit (Zlatoyust-Belovskiy Quarry)	d	d	a	d	a	a	a	a	a	0.58
100035	Mining	Rosvumchorr mine	d	d	a	d	d	d	a	a	a	0.64
100036	Mining	Taeyoung EMC	Geummae-ri	Wonnam-myeon	Uljin-gun	Gyeongsangbuk-do	d	d	d	a	a	a	a	a	a	0.58
100037	Mining	Cacoosing Valley (Sinking Springs)	Pennsylvania	c	d	d	b	c	a	c	d	a	0.30
100038	Mining	SKRU-2	Ural Mountains	a	d	d	a	c	a	a	d	a	0.58
100039	Mining	Appin	Tower and West Cliff Collieries	d	d	d	c	a	a	a	a	a	0.58
100040	Mining	Soligorsk (Starobin deposit)	a	d	a	a	a	a	a	d	a	0.30
100041	Mining	Savuka	Carletonville	d	d	d	a	a	a	c	a	a	0.58
100042	Mining	Kachkanar earthquake	x	x	x	x	x	x	x	x	x
100043	Mining	Taiji mine	Beipiao	Liaoning	d	d	d	d	a	a	a	d	a	0.89
100044	Mining	Chayuan mine	Shizhu	Sichuan	x	x	x	x	x	x	x	x	x
100045	Mining	Kurgazakskaya Mine	x	x	x	x	x	x	x	x	x
100046	Mining	Louguanshan #4 well	South Bureau	Sichuan	x	x	x	x	x	x	x	x	x
100047	Mining	Kolyvan Mine	Gorlovsky Coal Basin	d	d	d	d	c	a	c	a	d	0.89
100048	Mining	Taeyoung EMC	Gangwon-do	Samcheok city	Gangwon province	x	x	x	x	x	x	x	x	x
100049	Mining	Weixi mine	Leshan	Sichuan	x	x	x	x	x	x	x	x	x
100050	Mining	Mentougou mine	Beijing	Beijing	d	d	d	a	a	a	a	d	a	0.61
100051	Mining	Willow Creek	Utah	d	d	a	a	a	a	c	a	a	0.30
100052	Mining	Rudna mine	d	d	d	d	c	a	c	d	a	0.89
100053	Mining	Kiruna (Kiirunavaara) mine	d	d	d	c	c	a	c	d	d	0.64
100054	Mining	Reocín mine	x	x	x	x	x	x	x	x	x
100055	Mining	Sangan mine	a	d	a	a	a	a	a	a	a	0.28
100056	Mining	Ruhr area	x	x	x	x	x	x	x	x	x
100057	Mining	Huachu mine	Liuzhi	Guizhou	x	x	x	x	x	x	x	x	x
100058	Mining	Kirovsky Mine	Khibiny Massif (Kola Peninsula)	d	a	a	a	a	a	a	a	a	0.03
100059	Mining	Blinovo-Kamensky Mine	d	a	a	a	a	a	a	a	a	0.03
100060	Mining	Creighton	Ontario	d	d	d	d	a	a	a	a	a	0.86
100061	Mining	Pingyi County	Shandong Province	a	a	d	a	a	a	c	d	a	0.30
100062	Mining	Lorraine	x	x	x	x	x	x	x	x	x
100063	Mining	Buchanan No. 1	Virginia	x	x	x	x	x	x	x	x	x
100064	Mining	Lynch mine	Kentucky	a	d	a	a	c	a	a	d	a	0.30
100065	Mining	Western Deep Levels East	d	d	d	a	a	a	a	a	a	0.58
100066	Mining	Saar (Primsmulde)	Saarland	d	d	d	c	b	a	d	a	a	0.58
100067	Mining	Kloof	d	d	a	a	a	a	a	d	a	0.33
100068	Mining	Belle Plaine	x	x	x	x	x	x	x	x	x
100069	Mining	Voerendaal-Kunrade	d	d	d	d	b	a	a	a	d	0.86
100070	Mining	Gran Sasso	d	d	a	d	d	d	c	a	d	0.66
100071	Mining	Crandall Canyon	Utah	d	d	d	d	a	a	d	d	a	0.91
100072	Mining	Deelkraal	x	x	x	x	x	x	x	x	x
100073	Mining	East Driefontein	d	d	a	a	a	a	a	a	a	0.30
100074	Mining	Peissenberg	d	d	d	a	a	a	a	a	a	0.58
100075	Mining	Wacang/Shimacao/Chenjiapo mines	Yichang	Hubei	x	x	x	x	x	x	x	x	x
100076	Mining	King #4	Utah	d	a	d	a	a	a	a	a	a	0.30
100077	Mining	Lynch No. 37	Kentucky	x	x	x	x	x	x	x	x	x
100078	Mining	Wulong mine	Fuxin	Liaoning	d	a	a	a	a	a	a	a	a	0.03
100079	Mining	Bobrek mine	d	d	d	d	a	a	c	d	a	0.89
100080	Mining	Copper Cliff North	Ontario	a	d	a	a	a	a	a	a	a	0.28
100081	Mining	Kidd Creek	Ontario	x	x	x	x	x	x	x	x	x
100082	Mining	Elandsrand	x	x	x	x	x	x	x	x	x
100083	Mining	Pstrowski mine	d	d	a	a	a	a	a	a	a	0.30
100084	Mining	Mechowice mine	d	d	a	a	a	a	a	a	a	0.30
100085	Mining	Szombierki mine	d	d	a	a	a	a	a	a	a	0.30
100086	Mining	CSA Mine	Ostrava-Karvina Coal Basin	d	d	d	d	a	a	a	a	a	0.86
100087	Mining	East Rand Proprietary Mine (ERPM)	a	d	a	a	a	a	a	a	a	0.28
100088	Mining	Nanshan mine	Hegang	Heilongjiang	x	x	x	x	x	x	x	x	x
100089	Mining	Laohutai mine	Fushun	Liaoning	d	d	d	c	a	a	a	a	d	0.61
100090	Mining	Saar/Lorraine	x	x	x	x	x	x	x	x	x
100091	Mining	Mponeng	x	x	x	x	x	x	x	x	x
100092	Mining	Leeudoorn	x	x	x	x	x	x	x	x	x
100093	Mining	Huaibaoshi mine	Zigui	Yichang	Hubei	x	x	x	x	x	x	x	x	x
100094	Mining	Taozhuang mine	Zaozhuang	Shandong	d	d	d	c	a	a	a	a	a	0.58
100095	Mining	Jim Walter Resources	Inc.	No. 4	Alabama	x	x	x	x	x	x	x	x	x
100096	Mining	Bingshuijing mine	Yingpan	Liuzhi	Guizhou	x	x	x	x	x	x	x	x	x
100097	Mining	Liu zhi mine	Yingpan	Liuzhi	Guizhou	x	x	x	x	x	x	x	x	x
100098	Mining	Soldier Creek	Utah	x	x	x	x	x	x	x	x	x
100099	Mining	Retsof	New York	x	x	x	x	x	x	x	x	x
100100	Mining	Genesseo	New York	x	x	x	x	x	x	x	x	x
100101	Mining	Tashtagol Mine	x	x	x	x	x	x	x	x	x
100102	Mining	Shunyuan mine	Zaozhuang	Shandong	a	d	a	a	a	a	a	a	a	0.28
100103	Mining	Karnasurt Mine	x	x	x	x	x	x	x	x	x
100104	Mining	Vorkutinskoe earthquake	a	d	d	a	a	a	a	a	a	0.55
100105	Mining	Cottonwood	Utah	d	d	d	a	a	a	a	a	a	0.58
100106	Mining	Saar (Dilsburg Ost)	Saarland	d	d	d	d	a	a	c	a	a	0.86
100107	Mining	Mine 15-15bis	x	x	x	x	x	x	x	x	x
100108	Mining	Olympia Dam	a	d	d	a	a	a	a	a	a	0.55
100109	Mining	Lucky Friday Mine	Idaho	d	d	d	a	a	a	a	a	d	0.61
100110	Mining	Stepnyak	a	d	a	a	c	a	a	d	a	0.30
100111	Mining	Olga	West Virginia	c	a	a	a	a	a	a	a	a	0.00
100112	Mining	North Staffordshire (Stoke on Trent)	d	d	d	d	b	a	c	d	a	0.86
100113	Mining	Sunnyside #3	Utah	x	x	x	x	x	x	x	x	x
100114	Mining	Xujiadong 711 mine	Chenzhou	Hunan	x	x	x	x	x	x	x	x	x
100115	Mining	San he jian mine	Xuzhou	Jiangsu	x	x	x	x	x	x	x	x	x
100116	Mining	Cadia	x	x	x	x	x	x	x	x	x
100117	Mining	Zofiowka coal mine	Jastrzebie-Zdroj	x	x	x	x	x	x	x	x	x
100118	Mining	Chengzi mine	Beijing	Beijing	d	a	d	a	a	a	a	a	a	0.30
100119	Mining	Wappingers Falls	New York	d	d	d	a	c	a	c	a	d	0.61
100120	Mining	Cane (Kane) Creek Mine	Utah	d	d	d	d	c	a	c	a	a	0.86
100121	Mining	Trail Mountain	Utah	d	d	d	d	a	a	c	d	a	0.89
100122	Mining	Saar (Primsmulde)	Saarland (Roadway construction)	d	d	d	a	a	a	a	a	a	0.58
100123	Mining	Garson	Ontario	x	x	x	x	x	x	x	x	x
100124	Mining	Campbell mine	Ontario	d	d	a	d	a	a	a	a	d	0.61
100125	Mining	Huating mine	Pingliang	Gansu	x	x	x	x	x	x	x	x	x
100126	Mining	Centrum mine	d	d	d	a	a	a	c	a	a	0.58
100127	Mining	Nottinghamshire	d	d	a	a	c	a	a	a	a	0.30
100128	Mining	Niumasi mine	Shaoyang	Hunan	x	x	x	x	x	x	x	x	x
100129	Mining	Mine 14-14bis	x	x	x	x	x	x	x	x	x
100130	Mining	Grängesberg ore mine	x	x	x	x	x	x	x	x	x
100131	Mining	S-Harz	x	x	x	x	x	x	x	x	x
100132	Mining	Star Point #2	Utah	x	x	x	x	x	x	x	x	x
100133	Mining	Xifeng Nan shan mine	Lindong	Guizhou	x	x	x	x	x	x	x	x	x
100134	Mining	Provadia	a	d	a	a	a	a	a	a	a	0.28
100135	Mining	Qixingjiezhen mine	Lianyuan	Hunan	x	x	x	x	x	x	x	x	x
100136	Mining	Yueliangtian mine	Panjiang	Guizhou	x	x	x	x	x	x	x	x	x
100137	Mining	Shanjiaocun mine	Panjiang	Guizhou	x	x	x	x	x	x	x	x	x
100138	Mining	Macassa	Ontario	d	d	d	d	a	a	a	d	a	0.89
100139	Mining	Champion Reef	Kolar Gold field	c	d	d	a	a	a	a	a	c	0.55
100140	Mining	Cory Mine	Saskatchewan	d	d	d	d	a	a	c	a	d	0.89
100141	Mining	Deer Creek	Utah	x	x	x	x	x	x	x	x	x
100142	Mining	Castle Gate #3	Utah	x	x	x	x	x	x	x	x	x
100143	Mining	VP No. 3	Virginia	x	x	x	x	x	x	x	x	x
100144	Mining	Xindong mine	Shaoyang	Hunan	x	x	x	x	x	x	x	x	x
100145	Mining	Skyline #3	Utah	a	d	b	a	a	a	b	a	b	-0.06
100146	Mining	Fangshan mine	Beijing	Beijing	d	a	d	d	a	a	a	d	a	0.61
100147	Mining	Mineville	New York	x	x	x	x	x	x	x	x	x
100148	Mining	Polkowice mine	x	x	x	x	x	x	x	x	x
100149	Mining	Quirke mine	Ontario	d	d	d	d	a	a	a	a	a	0.86
100150	Mining	Cleveland	Ohio	d	a	a	a	a	a	a	a	a	0.03
100151	Mining	Galena mine	Idaho	a	d	d	d	a	a	a	a	d	0.86
100152	Mining	En kou mine	Lowde	Hunan	x	x	x	x	x	x	x	x	x
100153	Mining	Dillsburg	Pennsylvania	a	d	d	a	c	a	a	a	a	0.55
100154	Mining	Huayazi mine	Zigui	Yichang	Hubei	x	x	x	x	x	x	x	x	x
100155	Mining	Sheng li mine	Fushun	Liaoning	x	x	x	x	x	x	x	x	x
100156	Mining	Da he bian mine	Shiucheng	Guizhou	x	x	x	x	x	x	x	x	x
100157	Mining	Midlothian	a	d	d	a	a	a	a	a	a	0.55
100158	Mining	Mei tan ba mine	Xifenglun	Hunan	x	x	x	x	x	x	x	x	x
100159	Mining	Niwan mine	Xiangtan	Hunan	x	x	x	x	x	x	x	x	x
100160	Mining	Benxi Caitun mine	Shenyang	Liaoning	x	x	x	x	x	x	x	x	x
100161	Mining	Baidong mine	Datong	Shanxi	x	x	x	x	x	x	x	x	x
100162	Mining	Sijiaotian mine	Yingpan	Liuzhi	Guizhou	x	x	x	x	x	x	x	x	x
100163	Mining	Dizong mine	Yingpan	Liuzhi	Guizhou	x	x	x	x	x	x	x	x	x
100164	Mining	Dayong mine	Yingpan	Liuzhi	Guizhou	x	x	x	x	x	x	x	x	x
100165	Mining	Strathcona	Ontario	a	d	d	a	a	a	c	a	a	0.55
100166	Mining	Dahuatang mine	Shaoyang	Hunan	x	x	x	x	x	x	x	x	x
100167	Mining	Qingshan mine	Lianyuan	Hunan	x	x	x	x	x	x	x	x	x
100168	Mining	San Nicolás (Mieres) and Montsacro (Morcín – Riosa) mines	a	d	a	a	c	a	a	d	a	0.30
100169	Mining	Zingruvan	a	d	a	d	a	a	a	a	a	0.55
100170	Mining	Bingham Canyon Mine	Utah	d	d	d	d	c	a	a	a	a	0.86
100171	Mining	Longfeng mine	Fushun	Liaoning	d	d	d	a	a	a	a	a	d	0.61
100172	Mining	Doulishan mine	Lowde	Hunan	x	x	x	x	x	x	x	x	x
100173	Mining	Yan guan mine	Zigui	Yichang	Hubei	x	x	x	x	x	x	x	x	x
100174	Mining	Gardanne	c	d	a	d	a	a	a	a	a	0.55
100175	Mining	Lo Tacón (Torre Pacheco)	c	d	d	d	a	a	a	a	a	0.83
100176	Mining	MFS Faido (Gotthard basetunnel)	d	d	d	d	a	a	c	a	a	0.86
100177	Mining	Fraser	Ontario	x	x	x	x	x	x	x	x	x
100178	Mining	Dogye	d	d	a	a	a	a	a	d	a	0.33
100179	Mining	Lompoc diatomite mine	California	d	a	d	a	a	a	c	a	a	0.30
100180	Mining	Florida	New York	x	x	x	x	x	x	x	x	x
100181	Mining	Gangdong mine	Shuangyashan	Heilongjiang	x	x	x	x	x	x	x	x	x
100182	Mining	Dannemora	d	d	d	d	a	a	a	a	a	0.86
100183	Mining	Qiao tou he mine	Lowde	Hunan	x	x	x	x	x	x	x	x	x
100184	Mining	Rotherham (Yorkshire)	x	x	x	x	x	x	x	x	x
100185	Mining	Kaiyang mine	Jinzhong	Kaiyang	Guizhou	x	x	x	x	x	x	x	x	x
100186	Mining	Bargoed Mid Glamorgan (South Wales)	x	x	x	x	x	x	x	x	x
100187	Mining	TauTona	Carletonville	a	d	d	a	a	a	a	a	a	0.55
100188	Mining	Craig	Ontario	x	x	x	x	x	x	x	x	x
100189	Mining	Wujek mine	x	x	x	x	x	x	x	x	x
100190	Mining	Ziemowit mine	x	x	x	x	x	x	x	x	x
100191	Mining	Sunagawa mine	d	d	d	d	a	a	c	d	a	0.89
100192	Mining	Buxton (Derbyshire)	d	d	a	d	a	a	a	a	a	0.58
100193	Mining	Jinhuagong mine	Datong	Shanxi	x	x	x	x	x	x	x	x	x
100194	Mining	Sunderland (Durham and Northumberland)	a	d	a	d	a	a	a	a	a	0.55
100195	Mining	Montfort	x	x	x	x	x	x	x	x	x
100196	Mining	Mayrau mine	d	d	d	d	a	a	a	c	a	0.86
100197	Mining	Shuikoushan mine	Hengnan	Hunan	x	x	x	x	x	x	x	x	x
100198	Mining	Bolton (Lancashire)	a	d	d	a	a	a	a	a	a	0.55
100199	Mining	Shi xia jiang mine	Shaoyang	Hunan	x	x	x	x	x	x	x	x	x
100200	Mining	Oxy Geismar Cavern	Napoleon salt dome	Assumption Parish	Louisiana	a	d	d	a	a	a	c	a	a	0.55
100201	Mining	Boulby mine	North Yorkshire	a	d	a	a	c	a	a	a	a	0.28
100202	Mining	Pyhäsalmi	d	d	d	d	a	a	a	d	a	0.89
100203	Mining	Beatrice	Virginia	d	d	d	a	a	a	a	a	a	0.58
100204	Mining	Dale	New York	d	a	a	a	a	a	a	a	a	0.03
100205	Mining	Moonee Colliery	x	x	x	x	x	x	x	x	x
100206	Mining	Springfield Pike Quarry	Pennsylvania	x	x	x	x	x	x	x	x	x
100207	Mining	Field II	Ocnele Mari	d	d	d	d	a	a	c	d	d	0.91
100208	Mining	Dagandsham Hydropower Station	d	d	d	d	a	a	a	a	d	0.89
100209	Mining	Arkema-Vauvert	d	d	d	a	a	a	c	a	a	0.58
100210	Mining	Underground Research Laboratory	Manitoba	d	d	d	a	a	a	c	a	d	0.61
100211	Mining	Ophirton	x	x	x	x	x	x	x	x	x
100212	Mining	Wilkes-Barre	Pennsylvania	a	a	a	a	c	a	a	a	a
100213	Mining	Raibl mine	Cave del Predil	x	x	x	x	x	x	x	x	x
100214	Mining	Dongguashan (Shizishan copper mine)	Tongling	Hunan (Roadway construction)	a	d	d	a	a	a	a	a	a	0.55
100215	Mining	Tianshengqiao II Hydropower Station (Head race tunnel construction)	d	d	d	a	a	a	a	a	a	0.58
100216	Mining	Brunswick No. 12 mine	d	d	d	a	a	a	a	d	a	0.61
100217	Mining	Queenstown	Tasmania	x	x	x	x	x	x	x	x	x
100218	Mining	Chinakuri Colliery	a	a	a	a	a	a	a	a	d	0.03
100219	Mining	Gluboky Mine	Streltsovsk	a	d	d	a	a	a	a	a	a	0.55
100220	Mining	Denison mine	Ontario	a	d	d	a	a	a	a	a	a	0.55
100221	Mining	Miike mine	x	x	x	x	x	x	x	x	x
100222	Mining	Mount Charlotte Mine	x	x	x	x	x	x	x	x	x
100223	Mining	Fuli mine	Hegang	Heilongjiang	x	x	x	x	x	x	x	x	x
100224	Mining	Didao mine	Jixi	Heilongjiang	x	x	x	x	x	x	x	x	x
100225	Mining	Tiechang mine	Tonghua	Jilin	x	x	x	x	x	x	x	x	x
100226	Mining	Hongtoushan mine	Fushun	Liaoning	x	x	x	x	x	x	x	x	x
100227	Mining	Gaode mine	Fuxin	Liaoning	a	a	a	d	c	a	a	a	c	0.28
100228	Mining	Dongliang mine	Fuxin	Liaoning	x	x	x	x	x	x	x	x	x
100229	Mining	Guanshan mine	Beipiao	Liaoning	x	x	x	x	x	x	x	x	x
100230	Mining	Datai mine	Beijing	Beijing	x	x	x	x	x	x	x	x	x
100231	Mining	Tongjialiang mine	Datong	Shanxi	x	x	x	x	x	x	x	x	x
100232	Mining	Meiyukou mine	Datong	Shanxi	x	x	x	x	x	x	x	x	x
100233	Mining	Yongdingzhuang mine	Datong	Shanxi	x	x	x	x	x	x	x	x	x
100234	Mining	Bayi mine	Zaozhuang	Shandong	x	x	x	x	x	x	x	x	x
100235	Mining	Chaili mine	Zaozhuang	Shandong	x	x	x	x	x	x	x	x	x
100236	Mining	Wumei mine	Hebi	Henan	x	x	x	x	x	x	x	x	x
100237	Mining	Shier (Shi'er kuang?) mine	Pingdingshan	Henan	x	x	x	x	x	x	x	x	x
100238	Mining	Quantai mine	Xuzhou	Jiangsu	a	a	d	a	a	a	a	a	a	0.28
100239	Mining	Qishan mine	Xuzhou	Jiangsu	x	x	x	x	x	x	x	x	x
100240	Mining	Zhangxiaolou mine	Xuzhou	Jiangsu	x	x	x	x	x	x	x	x	x
100241	Mining	Zhangji mine	Xuzhou	Jiangsu	x	x	x	x	x	x	x	x	x
100242	Mining	Leigu mine	Mianyang Beichuan	Sichuan	x	x	x	x	x	x	x	x	x
100243	Mining	Tianchi mine	Mianzhu	Sichuan	x	x	x	x	x	x	x	x	x
100244	Mining	Yanshitai mine	Wansheng district	Nantong	Chongqing	x	x	x	x	x	x	x	x	x
100245	Mining	Bajing mine	Gaoan	Jiangxi	x	x	x	x	x	x	x	x	x
100246	Mining	Tungsten ore mine	Jiangxi	x	x	x	x	x	x	x	x	x
100247	Mining	Manganese mine	Zunyi	Guizhou	x	x	x	x	x	x	x	x	x
100248	Mining	South manganese mine	Huayuan	Hunan	x	x	x	x	x	x	x	x	x
100249	Mining	Manganese mine	Taojiang	Hunan	x	x	x	x	x	x	x	x	x
100250	Mining	Phosphorus mine	Yichang	Hubei	x	x	x	x	x	x	x	x	x
100251	Mining	Yangmuxi mine	Changyang	Yichang	Hubei	x	x	x	x	x	x	x	x	x
100252	Mining	Songyi mine	Yichang	Hubei	x	x	x	x	x	x	x	x	x
100253	Mining	Gaofeng mine	Dachangjingtian	Guangxi	x	x	x	x	x	x	x	x	x
100254	Mining	Tongkeng mine	Dachangjingtian	Guangxi	x	x	x	x	x	x	x	x	x
100255	Mining	Manganese mine	Dounan	Yunnan	x	x	x	x	x	x	x	x	x
100256	Mining	Manganese mine	Heqing	Yunnan	x	x	x	x	x	x	x	x	x
100257	Mining	Dongguashan (Shizishan copper mine)	Tongling	Hunan	x	x	x	x	x	x	x	x	x
100258	Mining	Zhenxing mine	Hegang	Heilongjiang	x	x	x	x	x	x	x	x	x
100259	Mining	Yingcheng mine	Shulang	Jilin	x	x	x	x	x	x	x	x	x
100260	Mining	Xian mine	Liaoyuan	Jilin	x	x	x	x	x	x	x	x	x
100261	Mining	Tai xin mine	Liaoyuan	Jilin	x	x	x	x	x	x	x	x	x
100262	Mining	Benxi Niu xin tai mine	Shenyang	Liaoning	x	x	x	x	x	x	x	x	x
100263	Mining	Binggou mine	Jianchang county	Liaoning	x	x	x	x	x	x	x	x	x
100264	Mining	Chang/Zhang gou yu mine	Beijing	Beijing	x	x	x	x	x	x	x	x	x
100265	Mining	Muchengjian mine	Beijing	Beijing	x	x	x	x	x	x	x	x	x
100266	Mining	Tang shan mine	Kailuan	Hebei	x	x	x	x	x	x	x	x	x
100267	Mining	Guan tai mine	Cixian	Hebei	x	x	x	x	x	x	x	x	x
100268	Mining	Xin zhou yao mine	Datong	Shanxi	d	a	c	d	a	a	a	a	a	0.30
100269	Mining	Huafeng mine	Xinwen	Shandong	x	x	x	x	x	x	x	x	x
100270	Mining	Sun cun mine	Xinwen	Shandong	a	d	d	a	a	a	a	a	a	0.55
100271	Mining	Zhangzhuan mine	Xinwen	Shandong	x	x	x	x	x	x	x	x	x
100272	Mining	Pan xi mine	Xinwen	Shandong	x	x	x	x	x	x	x	x	x
100273	Mining	Dong tan mine	Yankuang	Shandong	x	x	x	x	x	x	x	x	x
100274	Mining	Bao dian mine	Yankuang	Shandong	x	x	x	x	x	x	x	x	x
100275	Mining	#2 mine	Weishanhu	Shandong	x	x	x	x	x	x	x	x	x
100276	Mining	Qianqiu mine	Yima	Henan	x	x	x	x	x	x	x	x	x
100277	Mining	Yaoqiao mine	Datun	Jiangsu	x	x	x	x	x	x	x	x	x
100278	Mining	Kong zhuang mine	Datun	Jiangsu	x	x	x	x	x	x	x	x	x
100279	Mining	Wuyi mine	Shanxi	x	x	x	x	x	x	x	x	x
100280	Mining	Nantong mine	Nantong	Chongqing	x	x	x	x	x	x	x	x	x
100281	Mining	Hua gu shan mine	Xinyu	Jiangxi	x	x	x	x	x	x	x	x	x
100282	Mining	Fengdouyan	Jiupanshan	Qishuping and Beitou mines	Jiupanshan	Yichang	Hubei	x	x	x	x	x	x	x	x	x
100283	Mining	Berezniki-1 Mine	d	d	d	a	a	a	a	d	d	0.64
100284	Mining	Southern Colliery	German Creek	a	a	a	d	c	a	a	a	a	0.28
100285	Mining	El Teniente	a	d	d	a	c	a	d	a	a	0.58
100286	Mining	Horonai	a	d	d	d	a	a	a	a	d	0.86
100287	Mining	Road tunnel	a	d	a	a	a	a	a	a	a	0.28
100288	Mining	Head race tunnel	d	d	d	a	a	a	a	a	a	0.58
100289	Mining	Simplon Tunnel	d	a	a	a	a	a	a	a	a	0.03
100290	Mining	Shimizu Tunnel	d	a	a	a	a	a	a	a	a	0.03
100291	Mining	Kanetsu (Kan-Etsu) Tunnel	d	d	d	a	a	a	a	a	a	0.58
100292	Mining	Forsmark Nuclear Plant (Hydraulic tunnels construction)	x	x	x	x	x	x	x	x	x
100293	Mining	Ritsem Traffic Tunnel	x	x	x	x	x	x	x	x	x
100294	Mining	Mishraq	d	d	a	d	a	a	a	a	a	0.58
100295	Mining	Yuzixi I Hydropower Station (Head race tunnel construction)	d	d	a	a	a	a	a	a	a	0.30
100296	Mining	Erlangshan Tunnel (Sichuan-Tibet Highway)	a	d	d	a	a	a	a	a	a	0.55
100297	Mining	Qinling Railway Tunnel	d	a	d	a	a	a	a	a	a	0.30
100298	Mining	Cangling Tunnel (Taizhou-Jiyun Highway)	d	d	d	a	a	a	a	a	a	0.58
100299	Mining	Pubugou Hydropower Station	d	d	d	a	a	a	a	a	a	0.58
100300	Mining	Jinping II Hydropower Station (Auxiliary tunnel)	a	d	d	a	a	a	a	a	a	0.55
100301	Mining	Lujialiang Tunnel (Chongqing-Yichang Highway)	d	d	d	a	a	a	a	a	a	0.58
100302	Mining	Malmberget	d	d	d	a	a	a	a	a	a	0.58
100303	Mining	Ridgeway Deep block cave mine	d	a	a	a	a	a	c	a	a	0.03
110001	Nuclear explosions	Cannikin	d	d	d	d	d	d	d	d	d	1.00
110002	Nuclear explosions	Novaya Zemlya site	d	d	d	a	d	d	a	a	a	0.64
110003	Nuclear explosions	Atrisco	Nevada	x	x	x	x	x	x	x	x	x
110004	Nuclear explosions	Milrow	d	d	d	d	c	a	c	d	d	0.91
110005	Nuclear explosions	Benham	Nevada	d	d	d	c	b	a	c	d	a	0.58
110006	Nuclear explosions	6th nuclear test (DPRK-6)	d	d	d	a	d	d	c	d	a	0.66
110007	Nuclear explosions	Jorum	Nevada	d	d	d	c	b	a	c	d	a	0.58
110008	Nuclear explosions	3rd nuclear test (DPRK-3)	d	d	a	a	d	a	a	a	a	0.33
110009	Nuclear explosions	4th nuclear test (DPRK-4)	d	d	a	a	b	a	a	a	a	0.28
110010	Nuclear explosions	Purse	Nevada	d	d	d	c	b	a	a	d	a	0.58
110011	Nuclear explosions	Handley	Nevada	d	d	d	b	b	a	c	d	a	0.30
110012	Nuclear explosions	5th nuclear test (DPRK-5)	d	d	a	a	b	a	a	a	a	0.28
110013	Nuclear explosions	Faultless	a	d	a	d	c	a	a	a	a	0.55
110014	Nuclear explosions	Hard Hat	Nevada	d	b	a	a	c	a	a	d	a	-0.22
110015	Nuclear explosions	Rex	Nevada	x	x	x	x	x	x	x	x	x
110016	Nuclear explosions	Halfbeak	Nevada	x	x	x	x	x	x	x	x	x
110017	Nuclear explosions	Greeley	Nevada	x	x	x	x	x	x	x	x	x
110018	Nuclear explosions	Bourbon	Nevada	x	x	x	x	x	x	x	x	x
110019	Nuclear explosions	Buff	Nevada	x	x	x	x	x	x	x	x	x
110020	Nuclear explosions	Charcoal	Nevada	x	x	x	x	x	x	x	x	x
110021	Nuclear explosions	Chartreuse	x	x	x	x	x	x	x	x	x
110022	Nuclear explosions	Nash	Nevada	x	x	x	x	x	x	x	x	x
110023	Nuclear explosions	Dumont	Nevada	x	x	x	x	x	x	x	x	x
110024	Nuclear explosions	Tan	Nevada	x	x	x	x	x	x	x	x	x
110025	Nuclear explosions	Boxcar	Nevada	d	a	a	a	b	a	a	a	a	0.00
110026	Nuclear explosions	Duryea	Nevada	x	x	x	x	x	x	x	x	x
110027	Nuclear explosions	Scotch	Nevada	x	x	x	x	x	x	x	x	x
110028	Nuclear explosions	Degelen site of Semipalatinsk Test Site	d	d	a	a	c	a	a	a	a	0.30
120001	Oil and Gas	Fashing Region (D Cluster)	d	d	a	d	a	a	a	a	a	0.58
120002	Oil and Gas	Dimmit County (K Cluster)	Texas	d	d	d	d	d	d	a	d	a	0.94
120003	Oil and Gas	Dimmit County (M Cluster)	Texas	d	d	a	d	d	d	a	d	a	0.66
120004	Oil and Gas	Fashing Region (H Cluster)	d	d	a	d	c	a	a	d	a	0.61
120005	Oil and Gas	Fashing Region (G Cluster)	d	d	a	d	c	a	a	d	a	0.61
120006	Oil and Gas	Fashing Region (C Cluster)	d	d	a	d	c	a	a	d	a	0.61
120007	Oil and Gas	Fashing Region (Event B)	d	d	a	d	c	a	a	a	a	0.58
120008	Oil and Gas	Dimmit County (L Cluster)	Texas	d	d	a	d	d	d	a	d	a	0.66
130001	Oil and Gas/Waste fluid injection	Cavone and San Giacomo fields	Mirandola License (Emilia sequence)	d	d	d	d	c	a	c	d	a	0.89
130002	Oil and Gas/Waste fluid injection	Fashing Region (F Cluster)	Texas	d	d	d	c	b	a	a	d	a	0.58
130003	Oil and Gas/Waste fluid injection	Bakken	North Dakota	d	d	d	d	c	a	a	a	a	0.86
130004	Oil and Gas/Waste fluid injection	Cedar Creek Anticline	Montana	d	d	d	d	c	a	a	a	a	0.86
140001	Research	Rangely	Colorado	d	d	d	d	a	a	c	a	a	0.86
140002	Research	Wairakei	d	d	d	d	a	a	c	b	d	0.86
140003	Research	Tongonan Geothermal field	d	d	d	d	d	d	c	d	a	0.94
140004	Research	Matsushiro	d	d	d	d	b	b	c	d	a	0.83
140005	Research	KTB	d	d	d	d	c	c	c	d	a	0.89
140006	Research	WFSD-3P	d	d	d	d	a	a	a	a	a	0.86
140007	Research	KTB	d	d	d	d	a	a	a	d	a	0.89
140008	Research	Nojima	d	d	d	d	b	a	a	d	d	0.89
140009	Research	KTB	d	d	d	a	b	a	a	a	a	0.55
140010	Research	Cerville-Buissoncourt	d	d	d	b	d	d	a	d	a	0.39
140011	Research	Laboratoire Souterrain à Bas Bruit	d	d	d	c	a	a	a	d	d	0.64
140012	Research	Hope mine	d	d	d	d	b	d	a	a	a	0.86
140013	Research	Frio Formation	Beaumont	near Jasper County	Texas	d	d	d	a	a	a	a	a	a	0.58
140014	Research	SB3	Deep Underground rock Laboratory (DUG Lab) at Grimsel Test Site (GTS)	d	d	d	d	a	a	a	a	a	0.86
150001	Waste fluid disposal	Pawnee	Oklahoma	d	d	d	a	c	c	c	c	d	0.61
150002	Waste fluid disposal	Prague	Oklahoma	d	d	d	a	a	a	c	c	a	0.58
150003	Waste fluid disposal	Dawson Creek	British Columbia	d	d	b	a	a	a	a	c	a	0.03
150004	Waste fluid disposal	Raton Basin	Colorado and New Mexico	d	d	d	d	b	a	c	d	a	0.86
150005	Waste fluid disposal	Rongchang gas field	d	d	d	d	c	c	c	d	a	0.89
150006	Waste fluid disposal	Fairview	Oklahoma	d	d	d	d	a	a	c	d	a	0.89
150007	Waste fluid disposal	Cushing	Oklahoma	d	d	d	d	d	d	c	d	d	0.97
150008	Waste fluid disposal	Mentone	Texas	d	d	d	d	a	a	a	d	a	0.89
150009	Waste fluid disposal	Painesville (Perry)	Ohio	d	d	d	d	c	a	a	c	a	0.86
150010	Waste fluid disposal	Milan	Summer County	Kansas	d	d	d	d	d	d	c	d	d	0.97
150011	Waste fluid disposal	Rocky Mountain Arsenal (Denver)	Colorado	d	d	d	d	d	d	a	a	d	0.94
150012	Waste fluid disposal	Rubiales oil field (Puerto Gaitán sequence)	Puerto Gaitán	d	d	d	d	b	b	a	d	a	0.83
150013	Waste fluid disposal	Timpson	East Texas	d	d	d	c	c	a	c	a	c	0.58
150014	Waste fluid disposal	Arkansas	d	d	d	d	b	a	c	d	a	0.86
150015	Waste fluid disposal	Kern River	Kern County	California	d	d	a	d	c	a	a	d	a	0.61
150016	Waste fluid disposal	Tejon	Central Valley (WWF)	Kern County	California	d	d	d	d	b	b	a	d	a	0.83
150017	Waste fluid disposal	Huangjiachang gas field	d	d	d	d	c	a	c	d	a	0.89
150018	Waste fluid disposal	Paradox Valley	Colorado	d	d	d	d	c	a	c	a	a	0.86
150019	Waste fluid disposal	Ashtabula	Ohio	d	d	d	a	c	a	c	d	d	0.64
150020	Waste fluid disposal	Lost Hills	Kern County	California	d	d	a	d	b	a	a	a	a	0.55
150021	Waste fluid disposal	Dagger Draw	New Mexico	d	d	d	a	b	a	a	d	a	0.58
150022	Waste fluid disposal	Harper County	Kansas	d	d	d	d	c	a	c	a	a	0.86
150023	Waste fluid disposal	Marcotte oil field (Palco)	Kansas	a	d	a	a	b	a	a	a	a	0.25
150024	Waste fluid disposal	Cordel (Brazeau Cluster)	d	d	d	d	b	a	a	d	d	0.89
150025	Waste fluid disposal	Jones	Oklahoma	d	c	d	d	b	a	c	d	d	0.61
150026	Waste fluid disposal	Graham (Montney Trend)	d	d	a	a	b	a	a	a	a	0.28
150027	Waste fluid disposal	Guthrie	Oklahoma	a	d	d	a	c	a	c	d	a	0.58
150028	Waste fluid disposal	Venus	Texas	d	d	d	d	d	d	c	d	d	0.97
150029	Waste fluid disposal	Musreau Lake	Alberta	d	d	d	d	c	a	c	a	a	0.86
150030	Waste fluid disposal	Youngstown	Ohio	d	d	d	d	d	d	c	d	a	0.94
150031	Waste fluid disposal	Lake Charles	Louisiana	x	x	x	x	x	x	x	x	x
150032	Waste fluid disposal	Cleburne	Texas	d	d	d	a	d	d	c	a	a	0.64
150033	Waste fluid disposal	Braxton County	West Virginia	d	d	a	a	c	a	c	c		0.30
150034	Waste fluid disposal	Dallas-Fort Worth	Texas	d	d	d	d	d	d	a	a	a	0.91
150035	Waste fluid disposal	Greeley	Colorado	d	d	a	a	d	a	a	a	a	0.33
150036	Waste fluid disposal	Long Run-1 well	Washington County	Ohio	d	d	d	d	d	d	a	d	d	0.97
150037	Waste fluid disposal	Pintail (Montney Trend)	d	d	a	d	a	a	a	a	a	0.58
150038	Waste fluid disposal	Anadarko Basin (Cluster A)	d	d	a	d	a	a	a	a	a	0.58
150039	Waste fluid disposal	El Dorado	Arkansas	d	a	a	a	a	a	a	a	a	0.03
150040	Waste fluid disposal	Lillian (J-A cluster)	Barnett Shale	Texas	d	d	a	a	d	d	a	a	a	0.36
150041	Waste fluid disposal	Avoca	New York	a	a	a	a	c	a	a	a	a	0.00
150042	Waste fluid disposal	Oklahoma-Texas Border (Cluster B)	d	d	a	d	b	a	a	a	a	0.55
150043	Waste fluid disposal	Trumbull County	Ohio	d	d	d	d	c	a	a	d	d	0.91
150044	Waste fluid disposal	Val d'Agri oil field (CM2 well)	d	d	d	d	c	a	c	d	a	0.89
150045	Waste fluid disposal	Fashing Region (A Cluster)	Texas	d	d	a	d	c	a	a	a	a	0.58
150046	Waste fluid disposal	Oklahoma Panhandle (Cluster E)	d	d	a	b	b	a	a	c	a	0.00
150047	Waste fluid disposal	Dimmit County (Event J)	Texas	d	d	a	b	c	a	a	a	a	0.03
150048	Waste fluid disposal	Center	Texas	b									-1.00
150049	Waste fluid disposal	Cedar Creek Anticline	North Dakota	d	d	a	d	c	a	a	a	a	0.58
160001	Water reservoir impoundment	Zipingpu (Wenchuan earthquake)	d	d	d	a	a	a	a	d	a	0.61
160002	water reservoir impoundment	Lake Hebgen	Montana	a	d	a	a	a	a	a	a	a	0.28
160003	Water reservoir impoundment	Polyphyto	d	d	d	d	b	b	a	d	a	0.83
160004	Water reservoir impoundment	Koyna	d	d	d	d	a	a	c	d	a	0.89
160005	Water reservoir impoundment	Kariba	d	d	a	d	b	b	a	d	a	0.55
160006	Water reservoir impoundment	Kremasta	x	x	x	x	x	x	x	x	x
160007	Water reservoir impoundment	Hsinfengkiang (Hsingfengchiang	Xinfengjiang)	d	d	d	d	b	a	a	a	d	0.86
160008	Water reservoir impoundment	Killari	d	d	d	d	d	d	c	c	a	0.91
160009	Water reservoir impoundment	Srinagarind	d	d	d	d	c	c	c	d	a	0.89
160010	Water reservoir impoundment	Oroville	California	d	d	d	d	a	a	a	d	a	0.89
160011	Water reservoir impoundment	Marathon	d	a	a	a	a	a	a	a	a	0.03
160012	Water reservoir impoundment	Campotosto	d	d	a	d	b	a	a	a	a	0.55
160013	Water reservoir impoundment	Aswan	d	d	d	d	a	a	a	d	a	0.89
160014	Water reservoir impoundment	Pournari	d	d	d	d	b	b	c	d	a	0.83
160015	Water reservoir impoundment	Warragamba (Varragamba)	d	d	d	d	a	a	a	d	a	0.89
160016	Water reservoir impoundment	Asomata	d	d	a	d	c	a	a	d	a	0.61
160017	Water reservoir impoundment	Monteynard	d	d	a	d	c	c	a	a	a	0.58
160018	Water reservoir impoundment	Akosombo	x	x	x	x	x	x	x	x	x
160019	Water reservoir impoundment	Kinnersani	x	x	x	x	x	x	x	x	x
160020	Water reservoir impoundment	Charvak	x	x	x	x	x	x	x	x	x
160021	Water reservoir impoundment	Coyote Valley (Anderson Dam)	California	x	x	x	x	x	x	x	x	x
160022	Water reservoir impoundment	Shenwo/Shenwu	x	x	x	x	x	x	x	x	x
160023	Water reservoir impoundment	Sfikia	d	d	a	d	c	c	a	d	a	0.61
160024	Water reservoir impoundment	Xiluodo	d	d	d	d	c	c	c	d	a	0.89
160025	Water reservoir impoundment	Three Gorges	d	d	d	d	b	a	c	d	a	0.86
160026	Water reservoir impoundment	Hoover Dam (Lake Mead)	Nevada/Arizona	d	a	a	d	a	a	a	a	a	0.30
160027	Water reservoir impoundment	Eucumbene	x	x	x	x	x	x	x	x	x
160028	Water reservoir impoundment	Benmore	x	x	x	x	x	x	x	x	x
160029	Water reservoir impoundment	Warna (Warana)	d	d	a	d	d	a	a	a	a	0.61
160030	Water reservoir impoundment	Thomson	x	x	x	x	x	x	x	x	x
160031	Water reservoir impoundment	Kurobe	x	x	x	x	x	x	x	x	x
160032	Water reservoir impoundment	Bajina Basta	x	x	x	x	x	x	x	x	x
160033	Water reservoir impoundment	Kerr	Montana	x	x	x	x	x	x	x	x	x
160034	Water reservoir impoundment	Bhatsa	d	d	d	d	c	a	c	a	d	0.89
160035	Water reservoir impoundment	Hoa Binh	x	x	x	x	x	x	x	x	x
160036	Water reservoir impoundment	Pirrís Reservoir	d	d	d	d	d	a	a	a	a	0.89
160037	Water reservoir impoundment	Lake Baikal	x	x	x	x	x	x	x	x	x
160038	Water reservoir impoundment	Canelles	x	x	x	x	x	x	x	x	x
160039	Water reservoir impoundment	Sefia Rud	x	x	x	x	x	x	x	x	x
160040	Water reservoir impoundment	Danjiangkou	x	x	x	x	x	x	x	x	x
160041	Water reservoir impoundment	McNaughton (Mica)	x	x	x	x	x	x	x	x	x
160042	Water reservoir impoundment	Anderson	Idaho	x	x	x	x	x	x	x	x	x
160043	Water reservoir impoundment	Song Tranh 2	d	d	a	c	c	a	c	a	a	0.30
160044	Water reservoir impoundment	Enguri (Inguri)	d	d	a	d	b	a	a	c	a	0.55
160045	Water reservoir impoundment	Kastraki	x	x	x	x	x	x	x	x	x
160046	Water reservoir impoundment	Nurek	d	a	a	d	a	a	a	a	a	0.30
160047	Water reservoir impoundment	Toktogul	x	x	x	x	x	x	x	x	x
160048	Water reservoir impoundment	Lake Pukaki	d	d	d	d	b	b	c	d	a	0.83
160049	Water reservoir impoundment	Itoiz	d	d	a	c	b	a	a	d	a	0.30
160050	Water reservoir impoundment	Vouglans	d	d	a	a	a	a	a	a	a	0.30
160051	Water reservoir impoundment	Foziling	x	x	x	x	x	x	x	x	x
160052	Water reservoir impoundment	Dahua	x	x	x	x	x	x	x	x	x
160053	Water reservoir impoundment	Cuchillo	Nuevo León	d	d	d	d	c	a	c	d	d	0.91
160054	Water reservoir impoundment	Pieve de Cadore	x	x	x	x	x	x	x	x	x
160055	Water reservoir impoundment	Piastra	x	x	x	x	x	x	x	x	x
160056	Water reservoir impoundment	Itezhi-Tezhi	d	d	a	c	b	a	a	a	a	0.28
160057	Water reservoir impoundment	Dongjing/Dongqing	d	d	d	d	c	a	a	d	a	0.89
160058	Water reservoir impoundment	Clark Hill	South Carolina/Georgia	x	x	x	x	x	x	x	x	x
160059	Water reservoir impoundment	Montedoglio	d	d	d	d	b	b	c	c	a	0.80
160060	Water reservoir impoundment	Karun III	d	d	d	d	b	a	a	d	a	0.86
160061	Water reservoir impoundment	Porto Colômbia-Volta Grande	x	x	x	x	x	x	x	x	x
160062	Water reservoir impoundment	Tolors	d	d	a	d	b	a	a	d	a	0.58
160063	Water reservoir impoundment	Komani	x	x	x	x	x	x	x	x	x
160064	Water reservoir impoundment	Bratsk	x	x	x	x	x	x	x	x	x
160065	Water reservoir impoundment	Longtan	d	d	d	d	b	a	c	d	a	0.86
160066	Water reservoir impoundment	Camarillas	x	x	x	x	x	x	x	x	x
160067	Water reservoir impoundment	Mica	x	x	x	x	x	x	x	x	x
160068	Water reservoir impoundment	Manicouagan 3	Quebec	d	d	d	d	c	a	c	d	a	0.89
160069	Water reservoir impoundment	Lake Meredith	d	d	a	a	c	a	a	b	a	0.28
160070	Water reservoir impoundment	Nova Ponte	x	x	x	x	x	x	x	x	x
160071	Water reservoir impoundment	Tous New	d	d	d	c	b	a	c	a	a	0.55
160072	Water reservoir impoundment	Jocassee	South Carolina	d	d	d	d	c	a	c	d	a	0.89
160073	Water reservoir impoundment	Yacyreta	x	x	x	x	x	x	x	x	x
160074	Water reservoir impoundment	Beni Haroun dam/reservoir and the Oued Athmania reservoir	d	d	d	d	a	a	c	a	d	0.89
160075	Water reservoir impoundment	Xiaowan	d	d	a	d	b	a	a	d	a	0.58
160076	Water reservoir impoundment	Keowee	South Carolina	x	x	x	x	x	x	x	x	x
160077	Water reservoir impoundment	Dhamni	x	x	x	x	x	x	x	x	x
160078	Water reservoir impoundment	Manicouagan 2	Quebec	x	x	x	x	x	x	x	x	x
160079	Water reservoir impoundment	Palisades	Idaho	x	x	x	x	x	x	x	x	x
160080	Water reservoir impoundment	Carmo do Cajuru	x	x	x	x	x	x	x	x	x
160081	Water reservoir impoundment	Capivara	x	x	x	x	x	x	x	x	x
160082	Water reservoir impoundment	LG 3	Quebec	d	d	d	d	a	a	a	a	a	0.86
160083	Water reservoir impoundment	Mangla	d	d	d	d	b	a	a	c	a	0.83
160084	Water reservoir impoundment	Shengjiaxia (Shenjia Xiashuiku)	x	x	x	x	x	x	x	x	x
160085	Water reservoir impoundment	Tucuruí	x	x	x	x	x	x	x	x	x
160086	Water reservoir impoundment	Lac de Salanfe	x	x	x	x	x	x	x	x	x
160087	Water reservoir impoundment	Blowering	x	x	x	x	x	x	x	x	x
160088	Water reservoir impoundment	Talbingo	x	x	x	x	x	x	x	x	x
160089	Water reservoir impoundment	Keban	x	x	x	x	x	x	x	x	x
160090	Water reservoir impoundment	Emosson	x	x	x	x	x	x	x	x	x
160091	Water reservoir impoundment	Idukki	x	x	x	x	x	x	x	x	x
160092	Water reservoir impoundment	Gandipet (Osman Sagar)	d	d	d	a	d	a	c	c	a	0.61
160093	Water reservoir impoundment	Ridracoli	d	d	d	d	c	a	a	d	a	0.89
160094	Water reservoir impoundment	Yantan	x	x	x	x	x	x	x	x	x
160095	Water reservoir impoundment	Czorsztyn Lake	d	d	d	a	b	a	d	a	a	0.58
160096	Water reservoir impoundment	Eguzon	x	x	x	x	x	x	x	x	x
160097	Water reservoir impoundment	Nagarjuna Sagar	x	x	x	x	x	x	x	x	x
160098	Water reservoir impoundment	Hitotsuse	x	x	x	x	x	x	x	x	x
160099	Water reservoir impoundment	Arimine	x	x	x	x	x	x	x	x	x
160100	Water reservoir impoundment	Kuzuryu	x	x	x	x	x	x	x	x	x
160101	Water reservoir impoundment	Midono	x	x	x	x	x	x	x	x	x
160102	Water reservoir impoundment	Makio	x	x	x	x	x	x	x	x	x
160103	Water reservoir impoundment	Miomote	x	x	x	x	x	x	x	x	x
160104	Water reservoir impoundment	Nagawado	x	x	x	x	x	x	x	x	x
160105	Water reservoir impoundment	Narugo	x	x	x	x	x	x	x	x	x
160106	Water reservoir impoundment	Ohkura	x	x	x	x	x	x	x	x	x
160107	Water reservoir impoundment	Tohri (Tori)	x	x	x	x	x	x	x	x	x
160108	Water reservoir impoundment	Uchikawa	x	x	x	x	x	x	x	x	x
160109	Water reservoir impoundment	Yuda	x	x	x	x	x	x	x	x	x
160110	Water reservoir impoundment	Wujiangdu	x	x	x	x	x	x	x	x	x
160111	Water reservoir impoundment	Lubuge	x	x	x	x	x	x	x	x	x
160112	Water reservoir impoundment	Balbina	d	c	a	a	a	a	a	a	a	0.03
160113	Water reservoir impoundment	Serre-Poncen	d	d	a	a	c	a	a	a	a	0.30
160114	Water reservoir impoundment	Caramany	d	d	a	a	c	a	c	a	a	0.30
160115	Water reservoir impoundment	Zhelin	x	x	x	x	x	x	x	x	x
160116	Water reservoir impoundment	Sriramsagar	x	x	x	x	x	x	x	x	x
160117	Water reservoir impoundment	Shuikou	x	x	x	x	x	x	x	x	x
160118	Water reservoir impoundment	Funil	d	d	a	a	d	a	c	a	b	0.30
160119	Water reservoir impoundment	Jirau	d	d	a	a	c	a	a	a	a	0.30
160120	Water reservoir impoundment	Katse	x	x	x	x	x	x	x	x	x
160121	Water reservoir impoundment	RO 2	d	a	a	a	c	a	a	a	a	0.03
160122	Water reservoir impoundment	Oued Fodda	x	x	x	x	x	x	x	x	x
160123	Water reservoir impoundment	Shasta	California	x	x	x	x	x	x	x	x	x
160124	Water reservoir impoundment	Vajont	x	x	x	x	x	x	x	x	x
160125	Water reservoir impoundment	Mangalam	x	x	x	x	x	x	x	x	x
160126	Water reservoir impoundment	Contra	x	x	x	x	x	x	x	x	x
160127	Water reservoir impoundment	Grancarevo	x	x	x	x	x	x	x	x	x
160128	Water reservoir impoundment	Kamafusa	x	x	x	x	x	x	x	x	x
160129	Water reservoir impoundment	Qianjin	x	x	x	x	x	x	x	x	x
160130	Water reservoir impoundment	Capivari-Cachoeira	x	x	x	x	x	x	x	x	x
160131	Water reservoir impoundment	Paraibuna–Paraitinga	x	x	x	x	x	x	x	x	x
160132	Water reservoir impoundment	Jaguari	d	d	a	a	a	a	a	a	a	0.30
160133	Water reservoir impoundment	Kouris	x	x	x	x	x	x	x	x	x
160134	Water reservoir impoundment	Açu	x	x	x	x	x	x	x	x	x
160135	Water reservoir impoundment	Irapé	d	d	d	a	d	a	a	a	a	0.61
160136	Water reservoir impoundment	Rihand	d	d	a	d	b	a	a	d	a	0.58
160137	Water reservoir impoundment	Parambikulam	x	x	x	x	x	x	x	x	x
160138	Water reservoir impoundment	Ukai	x	x	x	x	x	x	x	x	x
160139	Water reservoir impoundment	Tsengwen (Zengwen)	x	x	x	x	x	x	x	x	x
160140	Water reservoir impoundment	Tarbela	d	a	a	d	b	a	a	a	a	0.28
160141	Water reservoir impoundment	Monticello (Fairfield)	California	x	x	x	x	x	x	x	x	x
160142	Water reservoir impoundment	Tongjiezi	x	x	x	x	x	x	x	x	x
160143	Water reservoir impoundment	Nanchong	x	x	x	x	x	x	x	x	x
160144	Water reservoir impoundment	Hunanzhen	x	x	x	x	x	x	x	x	x
160145	Water reservoir impoundment	Vidra Lotru	x	x	x	x	x	x	x	x	x
160146	Water reservoir impoundment	Vidraru-Arges	x	x	x	x	x	x	x	x	x
160147	Water reservoir impoundment	Takase	x	x	x	x	x	x	x	x	x
160148	Water reservoir impoundment	Heron	New Mexico	d	d	a	d	c	a	a	d	a	0.61
160149	Water reservoir impoundment	Fierza	x	x	x	x	x	x	x	x	x
160150	Water reservoir impoundment	Itá	d	d	a	d	a	a	a	a	a	0.58
160151	Water reservoir impoundment	Barra Grande	d	d	a	a	a	a	a	a	a	0.30
160152	Water reservoir impoundment	Kadana	x	x	x	x	x	x	x	x	x
160153	Water reservoir impoundment	Miranda	d	d	a	a	d	a	c	d	a	0.36
160154	Water reservoir impoundment	Nanshui	x	x	x	x	x	x	x	x	x
160155	Water reservoir impoundment	Huangshi	x	x	x	x	x	x	x	x	x
160156	Water reservoir impoundment	Castanhão	a	d	a	d	c	a	c	a	a	0.55
160157	Water reservoir impoundment	Serra da Mesa	d	d	a	a	a	a	a	a	a	0.30
160158	Water reservoir impoundment	SM 3	Quebec	d	d	d	a	c	a	a	a	a	0.58
160159	Water reservoir impoundment	Sainte-Croix	x	x	x	x	x	x	x	x	x
160160	Water reservoir impoundment	Pertusillo	d	d	d	d	c	a	c	a	a	0.86
160161	Water reservoir impoundment	Cabin Creek	Colorado	x	x	x	x	x	x	x	x	x
160162	Water reservoir impoundment	Hendrik Verwoerd (Gariep)	x	x	x	x	x	x	x	x	x
160163	Water reservoir impoundment	Almendra	x	x	x	x	x	x	x	x	x
160164	Water reservoir impoundment	Schlegeis	x	x	x	x	x	x	x	x	x
160165	Water reservoir impoundment	Marimbondo	d	d	a	a	a	a	a	a	a	0.30
160166	Water reservoir impoundment	Emborcação	x	x	x	x	x	x	x	x	x
160167	Water reservoir impoundment	Sholayar	x	x	x	x	x	x	x	x	x
160168	Water reservoir impoundment	Sharavathi (Sharavati)	x	x	x	x	x	x	x	x	x
160169	Water reservoir impoundment	Ievorul Muntelui-Bicaz	x	x	x	x	x	x	x	x	x
160170	Water reservoir impoundment	Sobradinho	x	x	x	x	x	x	x	x	x
160171	Water reservoir impoundment	Machadinho	d	a	a	a	c	a	a	c	a	0.03
160172	Water reservoir impoundment	Campos Novos	d	a	a	d	c	a	a	c	a	0.30
160173	Water reservoir impoundment	Xingó	d	d	a	a	a	a	a	a	a	0.30
160174	Water reservoir impoundment	Toulnustouc	d	d	d	a	c	a	a	d	a	0.61
160175	Water reservoir impoundment	RO 3	d	a	a	a	a	a	a	a	a	0.03
160176	Water reservoir impoundment	Mula	x	x	x	x	x	x	x	x	x
160177	Water reservoir impoundment	Itapebi	d	d	a	a	d	d	a	a	a	0.36
160178	Water reservoir impoundment	LG 2	Quebec	x	x	x	x	x	x	x	x	x
160179	Water reservoir impoundment	Toulnustouc	d	d	d	a	c	a	a	d	a	0.61
160180	Water reservoir impoundment	Grandval	d	a	a	a	c	a	a	a	a	0.03
160181	Water reservoir impoundment	Furnas	x	x	x	x	x	x	x	x	x
160182	Water reservoir impoundment	El Cenajo	x	x	x	x	x	x	x	x	x
160183	Water reservoir impoundment	Gordon River Power Development Storage	x	x	x	x	x	x	x	x	x
160184	Water reservoir impoundment	El Grado	x	x	x	x	x	x	x	x	x
160185	Water reservoir impoundment	La Cohilla	x	x	x	x	x	x	x	x	x
160186	Water reservoir impoundment	Rocky Reach	Washington	x	x	x	x	x	x	x	x	x
160187	Water reservoir impoundment	San Luis	California	x	x	x	x	x	x	x	x	x
160188	Water reservoir impoundment	Sanford	Michigan	x	x	x	x	x	x	x	x	x
160189	Water reservoir impoundment	Tehri	d	d	d	c	d	a	a	a	a	0.61
